# Supplementary material for: N,N-Dimethyl-4-[(E)-2-(3,6,7-tribromo-9-butyl-9H-carbazol-2-yl)ethen­yl]aniline
Source: Acta Crystallogr Sect E Struct Rep Online. 2012 Mar 21;68(Pt 4):o1121. doi: 10.1107/S1600536812011336 (PMC3344067; doi:10.1107/S1600536812011336)
Supplement: Supplementary file 2 [file e-68-o1121-Isup2.hkl]

# 
# h,k,l, Fc-squared, Fo-squared, sigma(Fo-squared) and status flag 
# 
data_I
_shelx_title '  P-1' 
_shelx_refln_list_code          4 
_shelx_F_calc_maximum      219.54 
_exptl_crystal_F_000       600.00 
_reflns_d_resolution_high  0.7926 
 
loop_ 
 _symmetry_equiv_pos_as_xyz 
 'x, y, z' 
 '-x, -y, -z' 
 
_cell_length_a     9.7304 
_cell_length_b    11.3834 
_cell_length_c    11.8197 
_cell_angle_alpha 114.308 
_cell_angle_beta  101.957 
_cell_angle_gamma  90.127 
 
_shelx_F_squared_multiplier     1.000 
 
loop_ 
 _refln_index_h 
 _refln_index_k 
 _refln_index_l 
 _refln_F_squared_calc 
 _refln_F_squared_meas 
 _refln_F_squared_sigma 
 _refln_observed_status 
   1   0   0      547.13      498.19      8.40 o 
   2   0   0     5772.64     6728.07    102.20 o 
   3   0   0      454.95      494.68      5.81 o 
   4   0   0     1905.34     2090.07     24.21 o 
   5   0   0     9225.58    10604.39    254.71 o 
   6   0   0     3832.36     4366.01     99.01 o 
   7   0   0     5351.61     5594.47     73.26 o 
   8   0   0      757.63      770.12     13.25 o 
   9   0   0     1550.02     1632.96     28.18 o 
  10   0   0        8.11        6.47      1.67 o 
  11   0   0       22.82       16.26      3.06 o 
 -11   1   0      193.14      211.32      5.33 o 
 -10   1   0     1319.54     1338.16     23.01 o 
  -9   1   0      336.52      288.98     12.19 o 
  -8   1   0     3001.49     2945.82     40.03 o 
  -7   1   0      217.14      222.11     10.00 o 
  -6   1   0      902.01      993.54     32.88 o 
  -5   1   0      134.84      133.39      7.76 o 
  -4   1   0     5228.28     5876.69     83.99 o 
  -3   1   0    21410.39    22556.48    280.39 o 
  -2   1   0      755.45      884.18     29.88 o 
  -1   1   0       75.71      119.10      3.56 o 
   0   1   0      989.96     1326.83     15.08 o 
   1   1   0      433.07      519.98      8.88 o 
   2   1   0       92.37       62.68      5.41 o 
   3   1   0     4105.97     4148.69     40.67 o 
   4   1   0    13193.47    12990.53     95.04 o 
   5   1   0      214.78      326.40      8.34 o 
   6   1   0      888.41     1059.94     18.35 o 
   7   1   0     1602.04     1554.77     37.54 o 
   8   1   0        0.59        4.14      1.69 o 
   9   1   0     1371.13     1460.32     22.25 o 
  10   1   0      346.45      328.90     10.70 o 
  11   1   0      272.63      242.33     11.37 o 
 -11   2   0     1676.72     1779.12     27.67 o 
 -10   2   0      368.40      341.69     14.81 o 
  -9   2   0      418.65      432.62     13.36 o 
  -8   2   0     1173.43     1178.01     21.16 o 
  -7   2   0     1099.45     1107.50     21.36 o 
  -6   2   0     6013.27     5928.49     64.71 o 
  -5   2   0     1140.12     1126.65     27.45 o 
  -4   2   0     3022.03     2898.51     48.63 o 
  -3   2   0     3517.23     3417.73     63.38 o 
  -2   2   0     3589.65     3656.05     57.03 o 
  -1   2   0       12.95       16.85      9.29 o 
   0   2   0     6530.27     7543.02     72.71 o 
   1   2   0    13229.45    12634.08    158.81 o 
   2   2   0     7903.23     8920.89    113.26 o 
   3   2   0     1518.52     1521.22     25.57 o 
   4   2   0     4262.06     4023.71     58.31 o 
   5   2   0     1148.41     1274.44     25.77 o 
   6   2   0      843.57      807.02     20.76 o 
   7   2   0     1170.30     1054.85     21.47 o 
   8   2   0     1205.61     1259.22     26.00 o 
   9   2   0      390.26      404.10     14.12 o 
  10   2   0       56.65       54.91      4.50 o 
  11   2   0      442.77      344.58     13.81 o 
 -11   3   0       81.07       94.58      4.38 o 
 -10   3   0       58.03       52.09      3.10 o 
  -9   3   0     1063.99     1104.57     29.95 o 
  -8   3   0     1791.69     1769.95     28.97 o 
  -7   3   0     2021.40     1942.07     25.01 o 
  -6   3   0       92.17       90.89      8.21 o 
  -5   3   0     1460.66     1416.04     33.24 o 
  -4   3   0      909.60      858.40     22.36 o 
  -3   3   0     1581.32     1399.33     28.14 o 
  -2   3   0     7059.60     6634.73    146.55 o 
  -1   3   0     7396.08     6513.75    123.54 o 
   0   3   0      396.05      336.21     19.70 o 
   1   3   0     2719.74     2318.11     39.13 o 
   2   3   0        6.31       21.04      2.93 o 
   3   3   0     3915.57     4026.77     43.05 o 
   4   3   0     6490.96     6285.70     64.31 o 
   5   3   0      614.69      569.92     12.81 o 
   6   3   0       11.10       12.74      3.85 o 
   7   3   0      401.36      409.90      8.95 o 
   8   3   0     2449.01     2513.93     41.39 o 
   9   3   0      120.16      119.15      7.90 o 
  10   3   0      146.29      139.41      7.09 o 
  11   3   0       12.82       12.27      2.59 o 
 -11   4   0     1798.51     1825.95     29.34 o 
 -10   4   0      753.11      766.15     14.46 o 
  -9   4   0       55.69       42.32      3.02 o 
  -8   4   0      246.40      279.27      6.61 o 
  -7   4   0       54.27       64.54      3.50 o 
  -6   4   0     2224.00     2073.15     47.87 o 
  -5   4   0      695.70      586.98     21.29 o 
  -4   4   0    11246.19    11007.59    104.77 o 
  -3   4   0     1257.82      981.57     13.33 o 
  -2   4   0     6146.88     5371.20     87.54 o 
  -1   4   0       33.33       28.23      2.90 o 
   0   4   0     1589.13     1714.48     67.84 o 
   1   4   0     5955.33     5280.35     74.28 o 
   2   4   0      104.99      168.18      9.59 o 
   3   4   0      512.21      464.85     17.36 o 
   4   4   0     1035.35      906.08     26.90 o 
   5   4   0     7353.73     7479.37    118.24 o 
   6   4   0        1.39        2.08      1.44 o 
   7   4   0        7.08        9.32      1.75 o 
   8   4   0      383.69      393.84     10.27 o 
   9   4   0       76.54       73.38      6.21 o 
  10   4   0      105.52       91.65      8.71 o 
 -11   5   0       67.79       54.67      5.85 o 
 -10   5   0      178.51      196.63      6.91 o 
  -9   5   0      603.22      585.53     15.03 o 
  -8   5   0      335.69      316.81      8.25 o 
  -7   5   0     4339.52     4099.63     75.09 o 
  -6   5   0      254.27      223.20     10.78 o 
  -5   5   0      764.28      744.02     27.03 o 
  -4   5   0       88.12       60.33      4.64 o 
  -3   5   0     1874.31     1648.33     20.75 o 
  -2   5   0     2857.88     2497.97     97.03 o 
  -1   5   0      515.62      538.22     61.73 o 
   0   5   0     3471.79     3612.82     42.01 o 
   1   5   0     1553.46     1537.91     23.50 o 
   2   5   0     7495.85     6856.02    105.74 o 
   3   5   0     1372.28     1310.43     35.63 o 
   4   5   0       98.14      108.66      9.93 o 
   5   5   0      500.26      452.05     21.92 o 
   6   5   0      272.88      261.07     10.18 o 
   7   5   0       36.07       40.68      4.17 o 
   8   5   0     1940.59     1994.13     35.05 o 
   9   5   0     1198.32     1216.35    133.86 o 
  10   5   0        4.69        6.96      1.49 o 
 -11   6   0       33.47       33.87      3.76 o 
 -10   6   0     2574.08     2636.09     54.66 o 
  -9   6   0       87.03      102.64      5.43 o 
  -8   6   0        4.17        8.56      1.77 o 
  -7   6   0      199.52      197.02      8.17 o 
  -6   6   0     1244.11     1208.33     22.56 o 
  -5   6   0     2731.92     2334.83     57.58 o 
  -4   6   0      830.83      687.66     27.82 o 
  -3   6   0     5875.82     5206.54     68.08 o 
  -2   6   0     2414.94     2686.40     54.17 o 
  -1   6   0     4954.30     5630.25     88.28 o 
   0   6   0     3688.67     3733.75     44.28 o 
   1   6   0      423.87      431.00     11.58 o 
   2   6   0      516.19      524.40     14.14 o 
   3   6   0     1143.20     1104.20     29.95 o 
   4   6   0      145.02      142.95     12.24 o 
   5   6   0     3993.02     3744.07     46.23 o 
   6   6   0     1251.40     1148.49     48.59 o 
   7   6   0      311.62      325.36     12.39 o 
   8   6   0       23.09       24.62      3.83 o 
   9   6   0       43.25       40.04      3.33 o 
  10   6   0        0.88        2.23      1.08 o 
 -10   7   0       36.87       37.79      4.93 o 
  -9   7   0      659.93      696.39     26.61 o 
  -8   7   0     1113.06     1134.51     38.54 o 
  -7   7   0      474.19      447.68     12.67 o 
  -6   7   0     1017.24     1001.48     19.71 o 
  -5   7   0       91.93       89.58      3.97 o 
  -4   7   0      757.39      795.60     55.78 o 
  -3   7   0     4037.52     4019.34     55.52 o 
  -2   7   0      249.42      243.68     14.17 o 
  -1   7   0      530.10      605.57     21.27 o 
   0   7   0      933.00      964.75     32.32 o 
   1   7   0      184.33      169.94      7.45 o 
   2   7   0     2049.11     2086.50     32.51 o 
   3   7   0      143.52      131.57      6.42 o 
   4   7   0     3579.75     3671.08     37.87 o 
   5   7   0       40.81       42.56      5.71 o 
   6   7   0      163.25      158.72     10.06 o 
   7   7   0       13.70       14.40      2.38 o 
   8   7   0        3.03        2.02      1.46 o 
   9   7   0      956.99     1031.57     24.76 o 
 -10   8   0      269.19      259.91      9.24 o 
  -9   8   0      721.56      791.15     15.07 o 
  -8   8   0       22.66       16.41      4.53 o 
  -7   8   0       10.75        8.65      3.94 o 
  -6   8   0     4276.17     3905.97    123.97 o 
  -5   8   0      614.26      555.76     11.90 o 
  -4   8   0      788.23      777.59     14.42 o 
  -3   8   0      759.44      794.00     23.12 o 
  -2   8   0       91.40       95.35      3.92 o 
  -1   8   0     1301.21     1305.02     76.33 o 
   0   8   0       37.86       35.01      2.90 o 
   1   8   0     7133.81     6944.31     62.23 o 
   2   8   0      559.01      582.47     11.33 o 
   3   8   0      207.68      226.28     11.02 o 
   4   8   0      110.69      120.55      8.44 o 
   5   8   0        5.87        3.92      2.51 o 
   6   8   0      814.47      912.88     22.39 o 
   7   8   0        0.18       -0.07      2.00 o 
   8   8   0      384.79      433.01     15.69 o 
  -9   9   0      958.06      884.99     59.19 o 
  -8   9   0       43.15       39.79      3.02 o 
  -7   9   0      368.10      346.38     10.10 o 
  -6   9   0      924.80      893.91     14.12 o 
  -5   9   0        3.65        4.57      1.36 o 
  -4   9   0       11.28       11.61      2.25 o 
  -3   9   0      434.73      421.83      9.72 o 
  -2   9   0     5040.35     4660.70     70.12 o 
  -1   9   0       31.11       43.05      4.05 o 
   0   9   0       43.15       50.79      3.54 o 
   1   9   0        4.64        7.83      5.97 o 
   2   9   0       42.79       59.91      8.60 o 
   3   9   0      797.06      841.50     21.29 o 
   4   9   0      516.80      586.45     21.18 o 
   5   9   0      998.52     1175.75     37.03 o 
   6   9   0      269.88      296.13     10.30 o 
   7   9   0       24.17       33.73      3.81 o 
  -8  10   0        0.79        4.26      1.41 o 
  -7  10   0        1.80       10.38      4.56 o 
  -6  10   0      436.93      398.08      9.70 o 
  -5  10   0     1292.14     1212.43     16.03 o 
  -4  10   0       42.75       43.49      2.88 o 
  -3  10   0      106.81       94.81      4.29 o 
  -2  10   0       90.58       86.79      6.88 o 
  -1  10   0      193.14      196.31      6.70 o 
   0  10   0      225.72      232.51      9.65 o 
   1  10   0      745.92      789.62     18.82 o 
   2  10   0     1500.15     1615.77     28.84 o 
   3  10   0       87.69      107.87      6.73 o 
   4  10   0       20.13       21.55      3.10 o 
   5  10   0      428.93      458.20     12.00 o 
   6  10   0        9.59        8.65      1.56 o 
  -7  11   0      633.03      603.37     14.45 o 
  -6  11   0      128.85      118.02      6.99 o 
  -5  11   0      201.43      183.31      9.63 o 
  -4  11   0        6.53        5.02      2.14 o 
  -3  11   0       28.36       34.56      3.24 o 
  -2  11   0     1248.16     1301.83     27.24 o 
  -1  11   0     1062.36     1133.07     35.29 o 
   0  11   0       20.48       19.48      2.91 o 
   1  11   0      122.16      122.49      6.55 o 
   2  11   0      217.45      274.78      9.61 o 
   3  11   0       11.55       10.27      2.11 o 
   4  11   0       67.96       83.38      4.38 o 
   5  11   0      554.51      538.14      9.68 o 
  -5  12   0     1081.54     1084.49     21.56 o 
  -4  12   0      349.41      301.63     38.50 o 
  -3  12   0     1403.54     1367.45     28.84 o 
  -2  12   0      227.07      230.57     10.83 o 
  -1  12   0      997.34      986.42     83.14 o 
   0  12   0       97.91      112.06      9.14 o 
   1  12   0        4.21        5.93      1.45 o 
   2  12   0      702.93      725.05     70.83 o 
   3  12   0        2.98        0.90      0.96 o 
  -2  13   0      100.73       77.04      4.24 o 
  -1  13   0      585.92      550.45     12.95 o 
   0  13   0        1.67        0.97      0.91 o 
  -1 -13   1       33.50       32.67      4.52 o 
   0 -13   1      113.47       98.91     11.04 o 
   1 -13   1      199.70      174.82     26.22 o 
   2 -13   1       48.18       49.73      4.00 o 
   3 -13   1       26.94       28.85      2.81 o 
  -4 -12   1        5.23        3.68      0.97 o 
  -3 -12   1       80.88       86.41      4.27 o 
  -2 -12   1      571.95      630.16     13.45 o 
  -1 -12   1       46.68       52.70      3.96 o 
   0 -12   1       10.55       13.01      2.23 o 
   1 -12   1      329.47      349.08     11.51 o 
   2 -12   1     2274.60     2362.90    100.51 o 
   3 -12   1      407.00      421.10     14.89 o 
   4 -12   1        8.53        5.58      1.91 o 
   5 -12   1      804.50      685.80    101.01 o 
   6 -12   1       14.13       12.32      1.86 o 
  -6 -11   1      105.50      101.91      5.36 o 
  -5 -11   1      419.89      442.26     10.10 o 
  -4 -11   1      370.79      367.93     10.56 o 
  -3 -11   1      129.16      134.66      6.88 o 
  -2 -11   1     2161.29     2392.73     35.31 o 
  -1 -11   1      579.49      655.68     16.32 o 
   0 -11   1        8.69       14.24      2.70 o 
   1 -11   1        4.64        8.78      3.71 o 
   2 -11   1     1804.98     1854.34     79.31 o 
   3 -11   1       93.01       89.02      7.70 o 
   4 -11   1        0.45        1.84      1.26 o 
   5 -11   1     1074.71      952.51     16.27 o 
   6 -11   1      201.26      180.96     11.97 o 
   7 -11   1      594.58      518.50     13.55 o 
  -7 -10   1        6.70        9.42      2.01 o 
  -6 -10   1       30.03       35.29      5.03 o 
  -5 -10   1     1038.35     1184.24     22.30 o 
  -4 -10   1      308.16      344.72     12.89 o 
  -3 -10   1      295.13      325.64     23.67 o 
  -2 -10   1        4.47        6.17      2.23 o 
  -1 -10   1     2466.13     2578.56     38.88 o 
   0 -10   1       15.20       11.77      2.47 o 
   1 -10   1      294.61      300.96     11.69 o 
   2 -10   1     2249.59     2285.53     33.84 o 
   3 -10   1      588.56      607.93     21.33 o 
   4 -10   1     2514.88     2398.29     80.99 o 
   5 -10   1      838.94      843.31     17.25 o 
   6 -10   1     2280.24     2230.93     23.69 o 
   7 -10   1      135.60      135.02      5.12 o 
   8 -10   1      375.63      391.90     12.69 o 
  -8  -9   1      269.08      296.54     10.78 o 
  -7  -9   1        8.85        9.92      2.02 o 
  -6  -9   1      821.27      926.33     49.67 o 
  -5  -9   1       65.92       79.07      6.40 o 
  -4  -9   1     1572.60     1718.13     39.94 o 
  -3  -9   1      212.52      230.69     10.73 o 
  -2  -9   1       26.72       21.33      3.49 o 
  -1  -9   1      489.03      490.94     11.33 o 
   0  -9   1      152.88      152.34      6.04 o 
   1  -9   1        0.92        4.45      1.75 o 
   2  -9   1     1979.57     1899.25     32.49 o 
   3  -9   1     3444.92     3437.79     92.25 o 
   4  -9   1      122.47      110.90      5.00 o 
   5  -9   1       91.22       84.85      4.37 o 
   6  -9   1      205.31      181.69      6.19 o 
   7  -9   1        8.82        5.37      1.25 o 
   8  -9   1      782.03      790.88     23.40 o 
   9  -9   1     1509.27     1551.21     30.46 o 
  -9  -8   1      518.73      520.55     13.93 o 
  -8  -8   1      114.78      133.24      9.82 o 
  -7  -8   1     1027.77     1094.35     28.97 o 
  -6  -8   1      209.01      212.81     13.79 o 
  -5  -8   1       90.65       90.42     13.29 o 
  -4  -8   1     1413.21     1520.33     34.26 o 
  -3  -8   1       83.54       90.40      4.58 o 
  -2  -8   1      191.03      222.63      9.48 o 
  -1  -8   1     2773.51     2728.14     37.68 o 
   0  -8   1     1921.46     1942.53     41.78 o 
   1  -8   1     1240.30     1184.69     31.53 o 
   2  -8   1       28.18       31.03      5.29 o 
   3  -8   1       17.04       15.34      1.99 o 
   4  -8   1       14.93       18.45      2.63 o 
   5  -8   1      169.57      153.53      8.07 o 
   6  -8   1     2470.50     2311.61     36.49 o 
   7  -8   1     1095.59     1042.59     34.16 o 
   8  -8   1       10.25        7.55      5.11 o 
   9  -8   1        0.26        0.77      2.30 o 
  10  -8   1      275.76      265.28      9.63 o 
  -9  -7   1      223.46      257.00     13.11 o 
  -8  -7   1        1.32        2.86      3.17 o 
  -7  -7   1      716.86      705.74     20.87 o 
  -6  -7   1       74.28       66.87      6.76 o 
  -5  -7   1      479.22      479.21     22.97 o 
  -4  -7   1     1875.44     1857.31     24.37 o 
  -3  -7   1     1168.45     1209.03     24.52 o 
  -2  -7   1     3376.98     3251.31     43.06 o 
  -1  -7   1        5.54       29.30     21.10 o 
   0  -7   1       12.34       33.78      3.31 o 
   1  -7   1      358.36      375.80     15.79 o 
   2  -7   1      165.63      221.44     11.32 o 
   3  -7   1     8015.30     7348.80     80.83 o 
   4  -7   1      491.15      402.15     21.96 o 
   5  -7   1      351.26      306.13     10.62 o 
   6  -7   1       36.13       42.30      3.65 o 
   7  -7   1     2292.48     2218.43     30.06 o 
   8  -7   1      108.63      128.56      6.31 o 
   9  -7   1       91.06       86.13      4.20 o 
  10  -7   1     1431.44     1355.83     31.70 o 
 -10  -6   1      136.47      114.68      7.32 o 
  -9  -6   1      285.75      291.23     19.05 o 
  -8  -6   1       79.43       92.43      6.21 o 
  -7  -6   1      767.13      773.43     20.07 o 
  -6  -6   1       19.88       13.09      3.39 o 
  -5  -6   1     2510.73     2350.96     48.26 o 
  -4  -6   1       64.85       48.49      7.29 o 
  -3  -6   1       36.76       44.11      6.43 o 
  -2  -6   1      259.91      235.35      8.94 o 
  -1  -6   1      234.85      253.03      8.44 o 
   0  -6   1     9375.60     9491.09     94.12 o 
   1  -6   1       95.43      109.89      5.40 o 
   2  -6   1     6681.41     6358.17     82.92 o 
   3  -6   1      812.93      735.53     13.78 o 
   4  -6   1     2157.02     1867.15     62.87 o 
   5  -6   1      446.56      419.57     21.54 o 
   6  -6   1      587.89      574.35     13.79 o 
   7  -6   1     5792.52     5729.75     58.45 o 
   8  -6   1       25.85       33.55      5.11 o 
   9  -6   1        1.60        3.69      1.57 o 
  10  -6   1      687.98      731.14     12.90 o 
  11  -6   1      448.85      414.53     12.58 o 
 -10  -5   1       10.16       11.49      3.36 o 
  -9  -5   1       68.30       65.28      5.76 o 
  -8  -5   1     2649.35     2630.69     39.58 o 
  -7  -5   1        1.10        4.37      2.20 o 
  -6  -5   1       18.26       26.41      3.43 o 
  -5  -5   1      243.66      233.66     15.50 o 
  -4  -5   1       86.66       96.73      9.40 o 
  -3  -5   1     5774.48     5265.34     88.74 o 
  -2  -5   1      634.98      584.36     20.49 o 
  -1  -5   1     8148.26     7964.23     80.19 o 
   0  -5   1      478.54      474.31      8.97 o 
   1  -5   1     1699.87     1604.72     61.78 o 
   2  -5   1     1348.76     1217.52     28.38 o 
   3  -5   1        9.60       26.79      2.34 o 
   4  -5   1     4956.29     4345.07     50.39 o 
   5  -5   1     1917.02     1874.44     28.22 o 
   6  -5   1      554.19      571.11     15.57 o 
   7  -5   1     1376.24     1368.90     17.01 o 
   8  -5   1      989.46      995.84     18.57 o 
   9  -5   1      898.03      942.19     25.99 o 
  10  -5   1      602.45      628.41     12.49 o 
  11  -5   1       93.05       88.33      6.89 o 
 -11  -4   1     1084.33      737.36     26.72 o 
 -10  -4   1        8.91       11.51      3.73 o 
  -9  -4   1       31.00       32.96      3.44 o 
  -8  -4   1       89.87       84.33      4.74 o 
  -7  -4   1      245.32      245.06      6.97 o 
  -6  -4   1      578.15      521.78     22.99 o 
  -5  -4   1     2765.26     2720.27     56.37 o 
  -4  -4   1    10578.11    10227.06    146.99 o 
  -3  -4   1       77.84       59.73      6.04 o 
  -2  -4   1     1333.10     1213.68     28.72 o 
  -1  -4   1     3501.09     3439.47     57.94 o 
   0  -4   1      181.55      242.30      5.87 o 
   1  -4   1     3904.73     3205.54     35.38 o 
   2  -4   1    12792.34    12429.40    113.98 o 
   3  -4   1     6247.79     6153.55     91.22 o 
   4  -4   1     8589.26     8374.78    120.56 o 
   5  -4   1     1482.15     1474.38     35.53 o 
   6  -4   1     3321.23     3134.54     61.65 o 
   7  -4   1      879.51      878.19     20.54 o 
   8  -4   1      255.85      240.99      9.41 o 
   9  -4   1       40.76       41.75      3.52 o 
  10  -4   1       65.56       68.78      4.09 o 
  11  -4   1     1993.78     2138.89     41.21 o 
 -11  -3   1       70.59       52.65      6.93 o 
 -10  -3   1      167.29      132.79     10.75 o 
  -9  -3   1       10.38       10.26      2.28 o 
  -8  -3   1     2313.15     2414.27     38.88 o 
  -7  -3   1     4905.05     4800.26     43.00 o 
  -6  -3   1      295.57      358.10     17.34 o 
  -5  -3   1      391.36      405.54      7.80 o 
  -4  -3   1     1758.86     1654.31     60.63 o 
  -3  -3   1       32.57       84.19     71.58 o 
  -2  -3   1     2846.83     2664.16     44.33 o 
  -1  -3   1    14618.74    13972.89    182.44 o 
   0  -3   1     2899.12     3062.67    186.09 o 
   1  -3   1     4654.81     4300.94     41.91 o 
   2  -3   1     1089.12     1172.37     21.62 o 
   3  -3   1     4845.16     4503.79     66.76 o 
   4  -3   1     1096.51     1081.20     25.37 o 
   5  -3   1      281.88      213.47     11.24 o 
   6  -3   1      992.26      946.93     19.11 o 
   7  -3   1      119.19       94.02      4.09 o 
   8  -3   1     3338.02     3103.30     41.45 o 
   9  -3   1      211.66      184.20      6.64 o 
  10  -3   1      705.37      725.37     11.83 o 
  11  -3   1      114.90      128.54      4.96 o 
 -11  -2   1     1135.26      952.46    205.47 o 
 -10  -2   1     1209.04     1138.66     39.35 o 
  -9  -2   1      439.93      468.66     12.71 o 
  -8  -2   1       44.26       57.06      3.77 o 
  -7  -2   1      888.95      836.49     28.10 o 
  -6  -2   1      237.38      273.43     13.17 o 
  -5  -2   1       12.51       10.32      1.55 o 
  -4  -2   1    13257.50    13358.41    120.78 o 
  -3  -2   1     2456.27     2173.61     23.62 o 
  -2  -2   1      294.70      289.83      5.30 o 
  -1  -2   1     2136.33     2672.49     41.49 o 
   0  -2   1    10382.51    10188.70    635.85 o 
   1  -2   1     2225.63     2108.72     29.42 o 
   2  -2   1      603.25      570.24     12.66 o 
   3  -2   1     7104.70     7246.51     97.61 o 
   4  -2   1      492.12      405.77     13.50 o 
   5  -2   1     8915.13     9395.36    118.30 o 
   6  -2   1      719.55      671.73     15.15 o 
   7  -2   1     3233.31     3405.35     43.50 o 
   8  -2   1       22.07       16.51      2.48 o 
   9  -2   1      195.45      190.99      8.02 o 
  10  -2   1       82.21       76.68      5.80 o 
  11  -2   1      271.37      339.51     14.32 o 
 -11  -1   1        0.90        2.19      1.23 o 
 -10  -1   1       97.51       94.81      5.82 o 
  -9  -1   1       54.39       61.38      5.63 o 
  -8  -1   1      261.32      256.49      6.68 o 
  -7  -1   1     5103.16     5192.20     86.17 o 
  -6  -1   1      869.71      941.82     23.81 o 
  -5  -1   1       60.11       47.64      2.92 o 
  -4  -1   1      687.32      584.50      7.60 o 
  -3  -1   1    10325.96    10496.77     76.35 o 
  -2  -1   1     8032.92     8367.69    128.58 o 
  -1  -1   1      301.72      331.55      3.56 o 
   0  -1   1     2201.85     2115.71    103.24 o 
   1  -1   1      463.46      431.07      3.94 o 
   2  -1   1     7596.05     8713.72    110.77 o 
   3  -1   1     5408.58     5816.29     79.31 o 
   4  -1   1     2266.07     2257.91     27.37 o 
   5  -1   1      982.54     1080.70     18.02 o 
   6  -1   1      594.23      578.63     14.48 o 
   7  -1   1        5.21        3.39      1.95 o 
   8  -1   1      603.98      595.53     16.16 o 
   9  -1   1      776.11      810.05     18.64 o 
  10  -1   1     1002.03     1121.83     56.51 o 
  11  -1   1      204.17      231.65      9.20 o 
 -12   0   1       48.84       42.77      4.30 o 
 -11   0   1      263.81      257.17      8.62 o 
 -10   0   1      931.79      915.10     18.57 o 
  -9   0   1       72.59       92.45      4.33 o 
  -8   0   1     1378.87     1320.43     17.47 o 
  -7   0   1     2065.19     2242.22     47.80 o 
  -6   0   1     2644.99     2637.04     68.88 o 
  -5   0   1      599.78      593.46     11.61 o 
  -4   0   1     1911.67     2295.85     32.25 o 
  -3   0   1    13252.10    13728.91    322.32 o 
  -2   0   1     4410.89     4751.87     49.60 o 
  -1   0   1     8686.27     9068.38     78.71 o 
   0   0   1     6749.10     6665.78     81.65 o 
   1   0   1     5295.06     5872.72     52.14 o 
   2   0   1     1197.13     1211.74     14.04 o 
   3   0   1      800.72      795.60     11.71 o 
   4   0   1     1001.93     1055.76     25.07 o 
   5   0   1      497.39      437.48     10.31 o 
   6   0   1      464.51      470.45     15.22 o 
   7   0   1     4843.44     4958.07     62.68 o 
   8   0   1     1332.97     1394.45     70.68 o 
   9   0   1      629.17      636.80     17.63 o 
  10   0   1      216.73      250.10     20.04 o 
  11   0   1      371.41      340.20     34.35 o 
 -12   1   1      195.93      227.99      7.42 o 
 -11   1   1      631.98      741.52     18.69 o 
 -10   1   1      765.28      738.21     16.23 o 
  -9   1   1     1252.82     1328.53     26.16 o 
  -8   1   1     1444.41     1483.64     16.79 o 
  -7   1   1        3.19        6.49      2.63 o 
  -6   1   1     3685.66     4040.00    111.73 o 
  -5   1   1     1197.32     1370.58     30.75 o 
  -4   1   1      409.09      608.85     16.76 o 
  -3   1   1    13698.10    13853.43    609.00 o 
  -2   1   1     5257.07     5308.85     70.82 o 
  -1   1   1      667.64      647.44     12.63 o 
   0   1   1       35.91       46.58      3.01 o 
   1   1   1      713.39      846.13     14.66 o 
   2   1   1      601.05      751.03     10.34 o 
   3   1   1       10.12       21.33      1.70 o 
   4   1   1    11691.19    11357.38    104.93 o 
   5   1   1     2584.36     2673.64     32.68 o 
   6   1   1       46.77       64.65      4.24 o 
   7   1   1      204.03      229.23      6.68 o 
   8   1   1      682.44      687.38     18.29 o 
   9   1   1      782.46      839.88     20.57 o 
  10   1   1      298.13      298.43     16.42 o 
  11   1   1     1109.19      959.34     24.66 o 
 -12   2   1      321.45      372.97     12.27 o 
 -11   2   1      522.39      541.26     10.69 o 
 -10   2   1        2.65        3.57      1.35 o 
  -9   2   1       48.14       50.70      3.58 o 
  -8   2   1     2683.68     2673.23     32.64 o 
  -7   2   1     1464.03     1502.52     25.46 o 
  -6   2   1     7630.02     7486.18    113.03 o 
  -5   2   1     6627.10     7128.23    104.74 o 
  -4   2   1    12629.99    13699.88    180.01 o 
  -3   2   1     2594.93     2945.04     46.39 o 
  -2   2   1      226.91      194.83      3.99 o 
  -1   2   1     1825.65     2204.77     66.77 o 
   0   2   1       28.58       55.01      5.05 o 
   2   2   1      324.56      534.43     12.69 o 
   3   2   1      260.76      317.00     10.11 o 
   4   2   1       79.36       71.16      5.10 o 
   5   2   1     1939.23     1962.43     36.77 o 
   6   2   1     2964.88     3025.33     53.08 o 
   7   2   1     1764.85     1909.43     39.55 o 
   8   2   1     2969.86     3109.81     46.98 o 
   9   2   1      349.29      371.05     13.72 o 
  10   2   1      606.15      598.30     22.76 o 
  11   2   1        1.68       -1.25      1.42 o 
 -11   3   1      732.16      789.46     16.79 o 
 -10   3   1      481.83      530.80     10.20 o 
  -9   3   1     1753.75     1834.04     30.13 o 
  -8   3   1      848.50      681.49     16.57 o 
  -7   3   1     4223.94     3949.56     38.02 o 
  -6   3   1      129.92      158.13     10.93 o 
  -5   3   1      362.89      358.87     15.29 o 
  -4   3   1      152.68      127.78      4.41 o 
  -3   3   1     2820.12     2973.86     34.33 o 
  -2   3   1    13766.69    12444.56    144.55 o 
  -1   3   1      308.77      273.48      8.82 o 
   0   3   1     1094.52     1090.77     57.40 o 
   1   3   1      787.49     1005.90     21.83 o 
   2   3   1      549.66      580.43     11.07 o 
   3   3   1      236.19      176.92      6.15 o 
   4   3   1     1036.33      982.00     23.08 o 
   5   3   1     6082.80     5748.23     63.48 o 
   6   3   1      365.59      449.57      9.56 o 
   7   3   1      162.73      180.52      6.77 o 
   8   3   1      923.04      945.39     24.07 o 
   9   3   1       34.65       45.30      5.13 o 
  10   3   1      500.53      459.05     19.51 o 
 -11   4   1        0.50        2.19      2.23 o 
 -10   4   1     2631.66     2687.16     42.72 o 
  -9   4   1      298.80      269.60      9.80 o 
  -8   4   1      370.41      386.10      9.08 o 
  -7   4   1     1494.91     1540.03     21.27 o 
  -6   4   1      653.23      578.09     23.31 o 
  -5   4   1     5753.08     5205.53     87.65 o 
  -4   4   1      999.78      918.55     26.52 o 
  -3   4   1     4139.80     3541.68     33.53 o 
  -2   4   1     1580.22     1536.20    137.33 o 
  -1   4   1     1878.43     1650.53    300.83 o 
   0   4   1      223.46      181.09      6.42 o 
   1   4   1     1548.68     1423.66     21.79 o 
   2   4   1     5714.61     5429.06     84.31 o 
   3   4   1     1193.86     1504.97     35.14 o 
   4   4   1     1266.05     1291.37     33.88 o 
   5   4   1     1744.13     1678.67     42.30 o 
   6   4   1      951.10     1072.34     20.53 o 
   7   4   1      447.73      461.70     13.59 o 
   8   4   1      352.94      338.35     11.45 o 
   9   4   1      611.51      637.25     34.18 o 
  10   4   1       68.38       68.19      6.75 o 
 -11   5   1        0.12        3.17      2.23 o 
 -10   5   1       98.60      107.58      8.44 o 
  -9   5   1        0.49        3.70      1.33 o 
  -8   5   1      992.35     1011.46     38.13 o 
  -7   5   1     1848.47     1696.59     30.20 o 
  -6   5   1     2651.92     2550.77     36.88 o 
  -5   5   1       43.79       41.30      6.46 o 
  -4   5   1     1098.81     1009.64     31.48 o 
  -3   5   1      837.42      688.29     20.39 o 
  -2   5   1      659.64      557.05     20.26 o 
  -1   5   1     4076.14     3931.44    546.94 o 
   0   5   1     4341.25     4659.90     51.38 o 
   1   5   1      676.79      584.82     13.40 o 
   2   5   1     1888.07     1696.49     27.73 o 
   3   5   1       64.54       56.18      6.95 o 
   4   5   1     1660.95     1711.83     44.02 o 
   5   5   1     2316.48     2253.97     46.98 o 
   6   5   1      311.23      304.33     14.06 o 
   7   5   1        0.06        1.75      2.06 o 
   8   5   1      171.82      178.06      7.97 o 
   9   5   1      818.56      860.82     40.80 o 
  10   5   1       29.38       26.75      3.32 o 
 -11   6   1        1.82        0.32      1.57 o 
 -10   6   1     1781.51     1807.59     42.82 o 
  -9   6   1     1127.52     1206.07     36.99 o 
  -8   6   1        4.49        2.38      1.69 o 
  -7   6   1      111.12      131.81      5.51 o 
  -6   6   1      103.51      112.43      4.89 o 
  -5   6   1      811.00      784.54     12.94 o 
  -4   6   1      423.65      303.70     18.28 o 
  -3   6   1     8755.23     8413.32    404.30 o 
  -2   6   1     2085.43     2223.48     48.69 o 
  -1   6   1     3670.35     4097.25     70.58 o 
   0   6   1      170.80      190.91      7.31 o 
   1   6   1      654.95      667.76     15.10 o 
   2   6   1     2546.36     2582.04     37.19 o 
   3   6   1        9.63        8.03      2.39 o 
   4   6   1      395.49      377.39     10.22 o 
   5   6   1      260.50      224.15     12.28 o 
   6   6   1     2883.58     2776.27     63.07 o 
   7   6   1        0.37        1.29      1.78 o 
   8   6   1        5.04        7.05      1.87 o 
   9   6   1      119.99      127.11      9.43 o 
 -10   7   1        6.17        3.53      2.47 o 
  -9   7   1      360.22      392.39     18.80 o 
  -8   7   1      164.47      140.37     12.27 o 
  -7   7   1      193.43      179.94     15.07 o 
  -6   7   1     4116.74     3885.36    180.24 o 
  -5   7   1      495.38      469.87     13.74 o 
  -4   7   1      444.43      455.32     11.87 o 
  -3   7   1        3.14        6.78      4.17 o 
  -2   7   1     1555.46     1734.02     42.75 o 
  -1   7   1     1215.07     1340.49     34.57 o 
   0   7   1      190.82      191.64     11.38 o 
   1   7   1     2149.77     2162.56     45.05 o 
   2   7   1      880.43      949.65     17.34 o 
   3   7   1     3310.67     3464.63     37.94 o 
   4   7   1      333.37      357.11     15.03 o 
   5   7   1       67.54       75.11      7.01 o 
   6   7   1      230.88      258.49     12.21 o 
   7   7   1       35.37       33.17      3.12 o 
   8   7   1       22.83       22.02      2.42 o 
  -9   8   1     2329.28     2486.47     30.96 o 
  -8   8   1       74.98       81.57      5.09 o 
  -7   8   1       36.34       31.37      3.57 o 
  -6   8   1      242.64      231.72      9.54 o 
  -5   8   1     1531.82     1407.89     25.77 o 
  -4   8   1      944.97      948.82     20.02 o 
  -3   8   1      665.70      690.06     14.67 o 
  -2   8   1     4455.19     4591.85    103.81 o 
  -1   8   1     1769.52     1793.34     31.50 o 
   0   8   1     2695.90     2682.41     70.34 o 
   1   8   1      879.64      917.52     13.94 o 
   2   8   1      181.76      188.14      7.30 o 
   3   8   1      362.87      412.76     15.02 o 
   4   8   1      229.92      261.94     12.04 o 
   5   8   1       24.38       29.31      4.22 o 
   6   8   1      973.86     1097.19     22.91 o 
   7   8   1      334.07      376.54     13.62 o 
   8   8   1      115.09      135.17      6.47 o 
  -9   9   1       95.82       83.96      2.88 o 
  -8   9   1      960.75      929.97     15.16 o 
  -7   9   1      440.49      425.31     10.76 o 
  -6   9   1      371.30      364.65     14.66 o 
  -5   9   1      953.97      949.46     18.69 o 
  -4   9   1       52.05       49.20      4.11 o 
  -3   9   1      359.82      350.58     14.01 o 
  -2   9   1     1750.52     1637.18     20.81 o 
  -1   9   1      327.92      299.63      8.27 o 
   0   9   1      247.76      251.55      7.91 o 
   1   9   1      346.60      365.91      9.77 o 
   2   9   1      122.90      129.90      7.76 o 
   3   9   1      563.89      645.17     26.96 o 
   4   9   1       99.22       94.56      6.48 o 
   5   9   1     1141.89     1301.58     29.31 o 
   6   9   1       12.43       16.88      2.32 o 
   7   9   1        4.85        5.42      1.62 o 
  -8  10   1      537.06      568.48     13.42 o 
  -7  10   1       60.09       55.72      2.86 o 
  -6  10   1        5.60        5.60      1.30 o 
  -5  10   1     2764.43     2522.95     31.43 o 
  -4  10   1      732.36      681.41     13.89 o 
  -3  10   1      396.08      419.19     14.31 o 
  -2  10   1      372.45      414.08     12.12 o 
  -1  10   1       68.86       68.72      3.96 o 
   0  10   1      479.44      506.10     11.83 o 
   1  10   1        0.16        1.16      1.30 o 
   2  10   1     2375.07     2636.07     60.81 o 
   3  10   1      153.46      171.11      7.73 o 
   4  10   1        5.09        7.73      1.80 o 
   5  10   1       15.18       14.25      1.96 o 
   6  10   1        6.63        8.33      1.58 o 
  -6  11   1      248.06      232.25      8.95 o 
  -5  11   1      373.96      382.56     13.26 o 
  -4  11   1        0.09        1.99      1.23 o 
  -3  11   1        0.78        3.04      1.41 o 
  -2  11   1      159.96      174.06      6.81 o 
  -1  11   1     1891.19     1993.32     68.42 o 
   0  11   1        8.10        8.39      1.87 o 
   1  11   1        0.55        2.41      2.22 o 
   2  11   1        8.34       14.48      2.15 o 
   3  11   1       23.11       24.61      2.34 o 
   4  11   1      190.04      175.23     33.78 o 
  -5  12   1      125.92      102.19      4.65 o 
  -4  12   1      479.28      467.22     12.65 o 
  -3  12   1       31.84       21.13      4.14 o 
  -2  12   1      160.31      169.84      8.36 o 
  -1  12   1       53.02       57.58      5.06 o 
   0  12   1      124.93      127.86      7.32 o 
   1  12   1       44.69       47.48      4.30 o 
   2  12   1      128.37      148.44      6.48 o 
  -3 -13   2       68.01       57.27      3.81 o 
  -2 -13   2      936.53      907.89     48.69 o 
  -1 -13   2      411.67      412.03     10.86 o 
   0 -13   2        2.43        2.27      1.17 o 
   1 -13   2      233.53      228.65      7.52 o 
   2 -13   2       66.66       71.34      3.53 o 
   3 -13   2      537.31      463.84     29.30 o 
   4 -13   2       33.31       29.03      2.67 o 
  -5 -12   2     1017.18     1043.53     21.15 o 
  -4 -12   2       46.66       50.18      4.94 o 
  -3 -12   2       52.88       58.48      3.92 o 
  -2 -12   2       85.43       99.06      5.46 o 
  -1 -12   2        3.28        5.53      2.32 o 
   0 -12   2      614.43      689.45     15.49 o 
   1 -12   2       95.80       89.31      7.42 o 
   2 -12   2     2593.54     2629.65     70.57 o 
   3 -12   2       53.51       55.81      3.78 o 
   4 -12   2      117.17      103.91      6.11 o 
   5 -12   2       55.80       54.88      3.03 o 
   6 -12   2      143.20      160.31      6.56 o 
  -6 -11   2      224.44      208.12     23.90 o 
  -5 -11   2        9.63       10.69      1.94 o 
  -4 -11   2      147.88      153.58      7.15 o 
  -3 -11   2        6.41        9.00      2.40 o 
  -2 -11   2      370.08      391.52     19.87 o 
  -1 -11   2     2744.63     3020.00     42.17 o 
   0 -11   2       42.83       56.30      5.23 o 
   1 -11   2      143.73      141.83      7.16 o 
   2 -11   2      622.85      636.30     15.43 o 
   3 -11   2      245.58      243.11      7.40 o 
   4 -11   2       35.13       38.89      3.49 o 
   5 -11   2      884.24      806.09     21.39 o 
   6 -11   2      805.94      743.16     22.79 o 
   7 -11   2      636.41      553.41     60.95 o 
  -7 -10   2       99.96       87.13      8.98 o 
  -6 -10   2        3.00        1.40      1.35 o 
  -5 -10   2      489.40      551.06     31.30 o 
  -4 -10   2     1536.97     1780.38     69.88 o 
  -3 -10   2        0.88        2.61      3.30 o 
  -2 -10   2      442.46      478.96     14.59 o 
  -1 -10   2     1326.37     1305.46     24.70 o 
   0 -10   2      445.30      416.28     12.71 o 
   1 -10   2       86.19       93.33      5.93 o 
   2 -10   2      693.41      678.48     16.61 o 
   3 -10   2     4785.98     4675.16    112.38 o 
   4 -10   2      376.17      362.27     19.70 o 
   5 -10   2       32.44       24.91      3.11 o 
   6 -10   2     1685.44     1700.97     40.17 o 
   7 -10   2       91.41       85.85      4.55 o 
   8 -10   2      241.56      208.20     25.34 o 
  -8  -9   2      271.52      308.12     12.71 o 
  -7  -9   2      243.68      283.88     18.05 o 
  -6  -9   2      196.73      221.76     15.98 o 
  -5  -9   2      578.09      639.49     24.78 o 
  -4  -9   2     1390.86     1481.36     59.68 o 
  -3  -9   2     1392.79     1425.03     28.00 o 
  -2  -9   2      462.73      440.16     10.83 o 
  -1  -9   2     4683.17     4723.63     45.66 o 
   0  -9   2     1406.69     1369.29     19.45 o 
   1  -9   2       18.72       21.22      2.39 o 
   2  -9   2       18.10       18.53      2.36 o 
   3  -9   2     4190.76     4173.32     67.70 o 
   4  -9   2       18.27       28.02      6.06 o 
   5  -9   2       29.20       27.66      3.57 o 
   6  -9   2     2141.81     1908.62     31.32 o 
   7  -9   2      289.99      242.11      9.15 o 
   8  -9   2      787.00      748.79     15.31 o 
   9  -9   2        2.20        5.60      1.89 o 
  -9  -8   2      790.59      827.52     20.97 o 
  -8  -8   2      298.26      352.84     17.52 o 
  -7  -8   2      258.96      243.89     10.90 o 
  -6  -8   2       49.22       51.94      5.56 o 
  -5  -8   2      307.41      305.33     13.56 o 
  -4  -8   2     1911.27     2061.94     26.09 o 
  -3  -8   2      489.32      498.44      9.49 o 
  -2  -8   2     1646.73     1605.70     26.93 o 
  -1  -8   2       14.93       21.99     14.47 o 
   0  -8   2     7480.47     7645.25    112.25 o 
   1  -8   2       10.82       28.01      4.52 o 
   2  -8   2      390.70      377.25     11.81 o 
   3  -8   2     4457.11     4258.32     66.88 o 
   4  -8   2      761.76      834.01     14.25 o 
   5  -8   2     3878.68     3445.45     55.17 o 
   6  -8   2     1043.20      996.23     23.17 o 
   7  -8   2     3117.71     3112.88     45.95 o 
   8  -8   2      134.69      135.07      5.69 o 
   9  -8   2      304.36      322.51      8.64 o 
  10  -8   2       79.02      109.72      5.64 o 
 -10  -7   2      102.00       87.00      4.69 o 
  -9  -7   2       89.16       85.53      8.22 o 
  -8  -7   2      366.67      349.03     20.28 o 
  -7  -7   2      349.80      324.39     27.33 o 
  -6  -7   2        0.91        1.22      2.23 o 
  -5  -7   2     3703.00     3340.97     52.88 o 
  -4  -7   2      387.64      307.13     12.21 o 
  -3  -7   2     4642.86     4593.52     57.26 o 
  -2  -7   2      136.70      113.20      6.12 o 
  -1  -7   2      244.86      210.71      7.86 o 
   0  -7   2      852.81      815.98     16.84 o 
   1  -7   2      253.51      296.03      9.64 o 
   2  -7   2      152.11      148.28      7.10 o 
   3  -7   2     2837.09     2515.54    119.52 o 
   4  -7   2     7920.90     6804.48    252.09 o 
   5  -7   2       78.79       65.95      4.71 o 
   6  -7   2      112.45      112.94      5.72 o 
   7  -7   2      489.12      443.44     13.53 o 
   8  -7   2        0.79        0.81      1.61 o 
   9  -7   2     1220.73     1232.56     23.66 o 
  10  -7   2     1260.50     1196.50     27.64 o 
 -10  -6   2      164.20      138.30      8.77 o 
  -9  -6   2       56.96       49.04      7.23 o 
  -8  -6   2     1639.47     1567.87     27.55 o 
  -7  -6   2      269.44      234.74     11.44 o 
  -6  -6   2     2233.10     2165.05     38.38 o 
  -5  -6   2      765.43      650.35     27.91 o 
  -4  -6   2      990.24      894.12     31.29 o 
  -3  -6   2     2155.37     1945.30     46.28 o 
  -2  -6   2     1049.83     1001.96     21.57 o 
  -1  -6   2     2152.54     2216.59     30.10 o 
   0  -6   2     7532.09     7693.60    120.28 o 
   1  -6   2     7131.00     6748.28    160.83 o 
   2  -6   2     1368.91     1106.10     53.88 o 
   3  -6   2       98.31       96.20      5.72 o 
   4  -6   2      158.51      133.37      6.87 o 
   5  -6   2       69.48       63.71      4.87 o 
   6  -6   2       79.48       90.33      4.27 o 
   7  -6   2     2136.31     2212.09     28.88 o 
   8  -6   2     1338.31     1368.51     21.82 o 
   9  -6   2      118.72      110.93      5.44 o 
  10  -6   2        1.68        1.98      0.97 o 
 -11  -5   2      348.33      280.69      9.29 o 
 -10  -5   2      443.01      299.61     15.15 o 
  -9  -5   2       76.44       76.03      4.60 o 
  -8  -5   2      870.56      876.77     17.69 o 
  -7  -5   2      303.71      276.27     12.58 o 
  -6  -5   2     1207.67     1142.93     20.62 o 
  -5  -5   2      559.85      499.88     22.83 o 
  -4  -5   2     1758.61     1628.86     41.65 o 
  -3  -5   2     4302.45     3877.01     70.26 o 
  -2  -5   2     3618.48     3471.54     62.35 o 
  -1  -5   2     7386.56     7364.83    184.11 o 
   0  -5   2       66.43       67.25      3.24 o 
   1  -5   2       59.01       70.59      3.89 o 
   2  -5   2     1258.63     1128.29     51.31 o 
   3  -5   2      179.88      282.04     32.26 o 
   4  -5   2    10062.03     9543.16    139.59 o 
   5  -5   2      885.06      738.82     25.29 o 
   6  -5   2      504.75      552.02     11.62 o 
   7  -5   2       21.14       26.94      2.24 o 
   8  -5   2     2048.11     2075.18     27.43 o 
   9  -5   2      109.37      130.26      5.89 o 
  10  -5   2        0.39        2.26      1.38 o 
  11  -5   2      844.71      926.21     20.67 o 
 -11  -4   2      344.46      319.87     12.38 o 
 -10  -4   2       69.65       49.55      6.49 o 
  -9  -4   2      349.11      315.83     10.13 o 
  -8  -4   2      649.88      619.67     19.35 o 
  -7  -4   2      277.98      253.80      7.57 o 
  -6  -4   2      884.56      854.00     29.82 o 
  -5  -4   2       31.80       29.36      3.34 o 
  -4  -4   2     6983.10     6376.72     99.95 o 
  -3  -4   2     1052.82      893.30     25.10 o 
  -2  -4   2      213.64      223.03     11.37 o 
  -1  -4   2     1691.66     1967.55     77.11 o 
   0  -4   2     1533.02     1639.47     66.65 o 
   1  -4   2    15471.38    13703.12    401.14 o 
   2  -4   2       11.00       21.64      2.56 o 
   3  -4   2    10513.04    10354.18    140.12 o 
   4  -4   2      738.97      692.87     20.48 o 
   5  -4   2     1914.51     1795.46     39.52 o 
   6  -4   2      338.54      350.23     11.62 o 
   7  -4   2      105.23      115.60      4.78 o 
   8  -4   2     4673.03     4563.46     57.38 o 
   9  -4   2       67.36       67.71      4.30 o 
  10  -4   2       11.01       14.86      2.68 o 
  11  -4   2      463.11      502.96     16.28 o 
 -11  -3   2      269.40      281.79      8.44 o 
 -10  -3   2       73.75       60.69     10.13 o 
  -9  -3   2        1.79        7.06      2.45 o 
  -8  -3   2       80.49       75.87      4.94 o 
  -7  -3   2     6827.19     6410.10     72.28 o 
  -6  -3   2       81.74       56.47      6.72 o 
  -5  -3   2      150.99      189.46      6.71 o 
  -4  -3   2      437.40      482.12     24.13 o 
  -3  -3   2      547.86      548.25     16.67 o 
  -2  -3   2     8860.72     8131.61    113.45 o 
  -1  -3   2      643.92      835.79     14.99 o 
   0  -3   2    18892.86    15703.33    269.85 o 
   1  -3   2      465.65      428.27      9.36 o 
   2  -3   2     1593.16     1568.17     27.44 o 
   3  -3   2     1903.70     2001.64     35.08 o 
   4  -3   2      447.81      521.48     16.19 o 
   5  -3   2     4031.45     3545.57     51.26 o 
   6  -3   2     2288.20     2385.70     89.63 o 
   7  -3   2      820.05      865.95     18.58 o 
   8  -3   2      894.41      911.30     51.47 o 
   9  -3   2      826.08      870.34     16.22 o 
  10  -3   2      701.26      712.74     11.48 o 
  11  -3   2      221.52      254.17      6.65 o 
 -11  -2   2       91.38      108.80      5.65 o 
 -10  -2   2     2544.44     2532.00    134.61 o 
  -9  -2   2        0.15        3.70      2.33 o 
  -8  -2   2      212.26      207.35      6.78 o 
  -7  -2   2      122.22      123.89      7.01 o 
  -6  -2   2      975.35     1018.53     19.64 o 
  -5  -2   2      644.48      568.51     10.87 o 
  -4  -2   2     4016.31     4043.35     42.92 o 
  -3  -2   2    21827.75    20971.90    147.84 o 
  -2  -2   2       26.63       60.78      4.44 o 
  -1  -2   2      388.43      401.93      8.85 o 
   0  -2   2    10528.83    10248.03    686.61 o 
   1  -2   2     2228.01     2569.65     34.14 o 
   2  -2   2     3410.46     3314.24     61.33 o 
   3  -2   2    14235.96    15751.08    199.37 o 
   4  -2   2     7714.06     8042.47     78.43 o 
   5  -2   2     6736.57     7160.00     73.60 o 
   6  -2   2     1372.50     1519.97     40.45 o 
   7  -2   2     2586.15     2709.54     30.89 o 
   8  -2   2      312.08      325.72     16.62 o 
   9  -2   2      189.23      200.12      8.92 o 
  10  -2   2       91.27       92.12      7.11 o 
  11  -2   2       65.09       75.05      4.43 o 
 -12  -1   2       54.77       70.73      5.87 o 
 -11  -1   2      168.12      197.71      9.75 o 
 -10  -1   2      264.40      259.20      9.44 o 
  -9  -1   2      357.73      360.80     12.61 o 
  -8  -1   2       53.20       51.73      4.63 o 
  -7  -1   2     2694.27     2821.20     55.66 o 
  -6  -1   2     8527.92     8525.07    123.07 o 
  -5  -1   2     1334.51     1575.93     29.68 o 
  -4  -1   2      101.51      135.57      3.91 o 
  -3  -1   2     5999.25     6140.46     52.93 o 
  -2  -1   2     1294.10     1485.19     11.36 o 
  -1  -1   2     4140.53     3946.86     42.43 o 
   0  -1   2    15350.54    14969.60    182.17 o 
   1  -1   2     3449.80     3350.77     43.40 o 
   2  -1   2     2263.60     2385.45     19.54 o 
   3  -1   2      628.86      754.09     14.12 o 
   4  -1   2     5716.69     5876.67     59.37 o 
   5  -1   2      145.40      134.16      5.82 o 
   6  -1   2      155.81      164.79     18.91 o 
   7  -1   2     1467.37     1533.72     25.82 o 
   8  -1   2      185.06      185.03      8.74 o 
   9  -1   2     2222.29     2282.48     35.14 o 
  10  -1   2       36.04       32.22      3.08 o 
  11  -1   2      437.94      468.70     20.28 o 
 -12   0   2      240.12      279.02     15.31 o 
 -11   0   2       12.16        9.70      2.01 o 
 -10   0   2     1447.51     1391.39     34.61 o 
  -9   0   2     2014.66     1994.10     64.19 o 
  -8   0   2     1017.31     1033.38     36.66 o 
  -7   0   2       10.84       32.17      5.16 o 
  -6   0   2     1077.81     1064.06     28.16 o 
  -5   0   2      674.63      903.42     14.57 o 
  -4   0   2      415.43      419.03      8.03 o 
  -3   0   2    10372.80    10259.17     74.89 o 
  -2   0   2      966.54      831.63     10.44 o 
  -1   0   2     1377.93     1630.48     34.05 o 
   0   0   2      513.04      619.44      8.15 o 
   1   0   2    20870.61    21340.29    261.44 o 
   2   0   2       63.12       53.78      6.35 o 
   3   0   2       15.09       14.60      1.46 o 
   4   0   2     7285.58     7354.05     71.55 o 
   5   0   2      678.83      655.90     13.33 o 
   6   0   2     5605.50     6096.40    153.54 o 
   7   0   2      319.83      299.96      8.75 o 
   8   0   2     2572.68     2769.06     41.34 o 
   9   0   2        0.54        0.38      2.09 o 
  10   0   2      112.28      102.36      9.27 o 
  11   0   2      119.01      112.19      7.50 o 
 -12   1   2      460.62      477.94     26.09 o 
 -11   1   2     1202.13     1248.13     48.39 o 
 -10   1   2        1.66        2.75      1.91 o 
  -9   1   2       11.78       22.09      3.22 o 
  -8   1   2      155.05      161.16      5.51 o 
  -7   1   2     1185.48     1241.88     33.59 o 
  -6   1   2     4555.66     4532.63     71.39 o 
  -5   1   2      512.80      526.10     17.39 o 
  -4   1   2      859.99      799.51     12.81 o 
  -3   1   2     1873.02     1798.50     44.01 o 
  -2   1   2    14139.18    14212.34    349.09 o 
  -1   1   2     3590.27     3590.66     34.40 o 
   0   1   2      422.64      506.56     17.31 o 
   1   1   2     1185.63     1100.39     19.54 o 
   2   1   2      215.27      197.90      7.37 o 
   3   1   2     1561.67     1588.45     29.04 o 
   4   1   2     4348.42     4328.14     65.81 o 
   5   1   2     3964.96     3841.13     62.66 o 
   6   1   2       98.85      103.67      7.86 o 
   7   1   2      470.07      441.39     11.00 o 
   8   1   2      101.04      115.27      7.58 o 
   9   1   2      299.26      329.49     17.38 o 
  10   1   2      462.06      525.31     28.22 o 
  11   1   2      332.38      288.71     11.69 o 
 -12   2   2       13.79       29.69      3.93 o 
 -11   2   2       70.63       54.76      3.38 o 
 -10   2   2      774.61      792.37     18.09 o 
  -9   2   2     1043.07     1079.40     15.55 o 
  -8   2   2       87.30      104.36      4.52 o 
  -7   2   2     2806.98     2716.76     56.17 o 
  -6   2   2     2114.36     2132.95     45.46 o 
  -5   2   2     2768.51     2399.76     45.98 o 
  -4   2   2      701.47      678.71     11.28 o 
  -3   2   2      174.58      233.89      4.39 o 
  -2   2   2     7820.79     7694.15     72.55 o 
  -1   2   2       47.94       56.14      2.27 o 
   0   2   2    13000.43    15304.07   1459.46 o 
   1   2   2    11116.50    11759.65    150.81 o 
   2   2   2    12056.74    12324.43    159.15 o 
   3   2   2      104.53       88.87      5.78 o 
   4   2   2      637.71      600.48     17.37 o 
   5   2   2      627.08      636.10     19.41 o 
   6   2   2       78.02       64.34      3.97 o 
   7   2   2      292.50      286.90      9.64 o 
   8   2   2     2378.44     2504.18     41.61 o 
   9   2   2      901.62     1000.89     24.49 o 
  10   2   2      272.67      266.02     14.18 o 
 -12   3   2      727.22      653.81     18.16 o 
 -11   3   2      179.25      174.62      7.43 o 
 -10   3   2      983.21     1142.17     13.98 o 
  -9   3   2      765.04      674.09     12.15 o 
  -8   3   2     1141.41     1161.67     16.30 o 
  -7   3   2     2195.20     2308.77     23.89 o 
  -6   3   2      263.55      268.51     14.58 o 
  -5   3   2     2635.98     2715.47     52.67 o 
  -4   3   2     2330.87     2537.74     88.38 o 
  -3   3   2        4.45       10.28      2.35 o 
  -2   3   2    10553.93     9528.89    130.99 o 
  -1   3   2     6719.61     4943.16    913.36 o 
   0   3   2      958.24      872.62     77.88 o 
   1   3   2        2.48        4.15      1.28 o 
   2   3   2      619.80      797.61     14.34 o 
   3   3   2      910.66     1104.32     33.34 o 
   4   3   2        2.73        7.77      1.82 o 
   5   3   2     6235.86     5982.26     66.74 o 
   6   3   2     1499.48     1497.89     22.81 o 
   7   3   2       47.22       49.15      4.40 o 
   8   3   2      103.22      124.29      8.52 o 
   9   3   2      309.29      312.01     12.30 o 
  10   3   2      285.21      245.89     12.72 o 
 -11   4   2      342.56      346.16     14.97 o 
 -10   4   2      769.35      796.94     18.14 o 
  -9   4   2       60.84       83.18      4.25 o 
  -8   4   2       48.63       66.20      4.37 o 
  -7   4   2     3141.24     3150.37     30.97 o 
  -6   4   2     1684.10     1654.20     43.09 o 
  -5   4   2     5783.72     5304.80     90.44 o 
  -4   4   2     5194.63     5239.27     86.04 o 
  -3   4   2    11317.54    10522.86    146.45 o 
  -2   4   2      617.79      637.36     20.99 o 
  -1   4   2      673.01      533.28    173.98 o 
   0   4   2     1064.11     1386.16     38.00 o 
   1   4   2      130.32      108.27      5.36 o 
   2   4   2    48198.37    46025.79   3629.92 o 
   3   4   2        1.50        8.07      2.87 o 
   4   4   2        9.72       17.72      3.89 o 
   5   4   2      141.46      132.59      6.62 o 
   6   4   2      734.57      796.67     22.36 o 
   7   4   2      883.85      911.96     19.85 o 
   8   4   2      510.86      521.24     17.26 o 
   9   4   2     1120.72     1155.14     70.20 o 
  10   4   2      136.81      117.28      7.09 o 
 -11   5   2      279.06      268.79     12.21 o 
 -10   5   2      973.97     1073.31     31.50 o 
  -9   5   2      613.11      616.36     16.20 o 
  -8   5   2     1260.22     1260.91     20.92 o 
  -7   5   2      903.56      799.56     20.94 o 
  -6   5   2     4871.50     4373.19     57.53 o 
  -5   5   2        0.52        7.42      3.63 o 
  -4   5   2      121.15      115.68      7.33 o 
  -3   5   2      273.96      254.43     20.77 o 
  -2   5   2     1037.38     1154.45     31.87 o 
  -1   5   2     6053.78     6292.03     97.35 o 
   0   5   2      164.58      189.14     10.32 o 
   1   5   2     1687.23     1607.54     25.09 o 
   2   5   2      305.13      454.39     84.80 o 
   3   5   2      424.53      423.09     13.66 o 
   4   5   2      100.75       74.18      4.36 o 
   5   5   2      149.65      131.77      8.22 o 
   6   5   2     2215.53     2057.47     57.78 o 
   7   5   2      324.00      321.28     11.23 o 
   8   5   2       10.63        7.90      2.48 o 
   9   5   2      381.14      383.68     10.37 o 
 -11   6   2      106.84      103.63      4.59 o 
 -10   6   2        2.29        4.53      2.82 o 
  -9   6   2     2970.84     3019.47     52.21 o 
  -8   6   2       96.06       85.89      6.25 o 
  -7   6   2      233.81      241.93     10.60 o 
  -6   6   2     1381.24     1380.29     26.70 o 
  -5   6   2      343.55      294.03      9.41 o 
  -4   6   2     3486.52     2981.20    161.34 o 
  -3   6   2      470.64      428.14     41.65 o 
  -2   6   2     2949.33     2987.08     60.55 o 
  -1   6   2      286.79      334.26     15.75 o 
   0   6   2      425.16      423.88     16.71 o 
   1   6   2      331.03      319.17     14.54 o 
   2   6   2      119.77      116.82      9.19 o 
   3   6   2     1984.65     1897.35     30.87 o 
   4   6   2      175.86      206.85      7.38 o 
   5   6   2      918.03      909.84     19.17 o 
   6   6   2      608.69      623.02     19.87 o 
   7   6   2      596.05      632.83     14.46 o 
   8   6   2      179.44      205.93      7.94 o 
   9   6   2       49.40       53.67      4.08 o 
 -10   7   2        0.04        1.65      0.91 o 
  -9   7   2      201.08      190.57      7.56 o 
  -8   7   2        0.59        0.33      2.90 o 
  -7   7   2      882.93      923.30     60.74 o 
  -6   7   2      948.24      878.55     36.99 o 
  -5   7   2     2006.29     1887.08     25.34 o 
  -4   7   2        0.04        0.57      1.61 o 
  -3   7   2      353.88      361.74      8.42 o 
  -2   7   2      639.87      661.05     18.07 o 
  -1   7   2       88.64       88.35      3.84 o 
   0   7   2     1791.32     1854.07     24.46 o 
   1   7   2     1660.82     1788.86     18.57 o 
   2   7   2      333.69      352.26      8.82 o 
   3   7   2      542.34      583.94     14.29 o 
   4   7   2        1.10        2.55      1.76 o 
   5   7   2      868.06      972.37     24.28 o 
   6   7   2      385.37      419.18     14.49 o 
   7   7   2       47.50       62.04      3.68 o 
   8   7   2       26.34       23.11      1.88 o 
  -9   8   2     1187.40     1156.95     16.74 o 
  -8   8   2     1199.36     1237.08     20.44 o 
  -7   8   2        0.37        2.21      1.65 o 
  -6   8   2       62.57       58.43      4.57 o 
  -5   8   2       21.22       25.44      3.60 o 
  -4   8   2      359.36      377.35     11.07 o 
  -3   8   2      500.60      481.86     12.62 o 
  -2   8   2     3216.64     3310.19     35.03 o 
  -1   8   2      702.68      709.27     13.26 o 
   0   8   2      597.08      597.72     12.51 o 
   1   8   2        2.13        1.83      1.32 o 
   2   8   2      768.44      837.93     16.25 o 
   3   8   2      318.27      348.74     10.17 o 
   4   8   2        2.82        5.38      1.71 o 
   5   8   2      335.11      386.80     12.89 o 
   6   8   2       90.52      108.06      4.50 o 
   7   8   2      998.78     1036.02     15.41 o 
  -8   9   2      134.29      133.20      5.65 o 
  -7   9   2      133.13      127.60      5.12 o 
  -6   9   2      298.53      279.27      8.40 o 
  -5   9   2     1743.04     1713.03     36.21 o 
  -4   9   2      219.69      232.75     11.90 o 
  -3   9   2       38.85       39.04      2.93 o 
  -2   9   2       12.50       12.27      2.36 o 
  -1   9   2      991.39     1005.38     16.36 o 
   0   9   2      293.35      331.86     11.25 o 
   1   9   2       39.80       44.57      3.43 o 
   2   9   2      719.68      803.28     17.61 o 
   3   9   2      188.99      214.25      6.88 o 
   4   9   2      730.44      807.04     17.44 o 
   5   9   2      180.72      205.32      7.35 o 
   6   9   2      120.33      132.32      6.15 o 
  -7  10   2       71.52       71.61      6.23 o 
  -6  10   2       65.28       56.30      4.19 o 
  -5  10   2      108.42      108.65      9.80 o 
  -4  10   2      750.21      723.76     29.43 o 
  -3  10   2      417.55      448.24     12.07 o 
  -2  10   2      116.32      130.47      6.48 o 
  -1  10   2     1609.90     1792.15     27.82 o 
   0  10   2      440.34      480.37     17.56 o 
   1  10   2      488.06      503.52     21.91 o 
   2  10   2      441.20      465.31     10.63 o 
   3  10   2      228.92      236.04     10.43 o 
   4  10   2       49.70       53.63      3.18 o 
   5  10   2       73.86       72.75      4.43 o 
  -6  11   2      239.29      195.57      4.75 o 
  -5  11   2       73.92       77.75      4.92 o 
  -4  11   2      356.67      368.55     19.41 o 
  -3  11   2        0.81        2.37      1.18 o 
  -2  11   2       59.14       66.22      3.87 o 
  -1  11   2      641.90      678.76     29.96 o 
   0  11   2      211.48      223.47     22.26 o 
   1  11   2      103.90      121.98      7.84 o 
   2  11   2       53.10       52.86      4.81 o 
   3  11   2       23.18       25.36      2.89 o 
  -3  12   2      401.96      334.15      9.31 o 
  -2  12   2      221.76      205.83      7.59 o 
  -1  12   2       69.87       69.73      4.42 o 
   0  12   2       12.45        8.06      1.62 o 
  -4 -13   3       19.85       15.87      2.09 o 
  -3 -13   3       42.91       42.89      4.14 o 
  -2 -13   3      275.15      265.02     24.81 o 
  -1 -13   3     1489.77     1554.16     78.46 o 
   0 -13   3        5.16        7.28      2.52 o 
   1 -13   3      362.55      366.47      9.09 o 
   2 -13   3      291.65      282.93     10.32 o 
   3 -13   3      310.13      280.07      9.59 o 
   4 -13   3     1080.96      933.06     18.12 o 
  -5 -12   3       87.23       91.78      6.17 o 
  -4 -12   3      544.21      564.89     50.54 o 
  -3 -12   3      124.31      139.47      7.27 o 
  -2 -12   3      196.34      214.82      8.45 o 
  -1 -12   3      564.84      614.34     14.70 o 
   0 -12   3      198.26      207.21     11.14 o 
   1 -12   3      714.98      741.32     15.92 o 
   2 -12   3     1091.61     1087.67     19.34 o 
   3 -12   3      509.35      522.69     12.03 o 
   4 -12   3        0.07        1.66      1.16 o 
   5 -12   3      159.80      143.30      5.08 o 
   6 -12   3       67.67       64.82      3.41 o 
  -7 -11   3      368.03      348.66     10.21 o 
  -6 -11   3      282.69      307.49     12.80 o 
  -5 -11   3       18.54       18.50      2.44 o 
  -4 -11   3      198.48      219.29      9.34 o 
  -3 -11   3        3.03        3.39      1.84 o 
  -2 -11   3      146.56      165.41      8.56 o 
  -1 -11   3     3042.72     3104.96     66.09 o 
   0 -11   3     1403.13     1455.55     25.49 o 
   1 -11   3       26.69       26.99      3.37 o 
   2 -11   3      472.05      476.39     13.17 o 
   3 -11   3      299.27      348.75     14.27 o 
   4 -11   3      638.11      645.57     15.01 o 
   5 -11   3       52.36       56.29      7.43 o 
   6 -11   3     2322.68     2256.07     51.64 o 
   7 -11   3      208.05      217.24      9.38 o 
  -8 -10   3       27.55       20.87      1.57 o 
  -7 -10   3       17.81       22.71      3.89 o 
  -6 -10   3       77.77       69.23      8.32 o 
  -5 -10   3       25.55       28.33      3.62 o 
  -4 -10   3     3141.18     3436.54    110.16 o 
  -3 -10   3      287.62      267.34     15.48 o 
  -2 -10   3      291.08      322.20     11.26 o 
  -1 -10   3      111.67      108.97      5.18 o 
   0 -10   3       28.95       30.27      3.42 o 
   1 -10   3      618.53      631.91     15.61 o 
   2 -10   3      135.96      151.79      7.69 o 
   3 -10   3     6007.70     6102.01     70.30 o 
   4 -10   3       61.84       65.02      5.05 o 
   5 -10   3      136.08      129.80      6.85 o 
   6 -10   3      102.52      102.21      5.78 o 
   7 -10   3      470.78      487.14     19.85 o 
   8 -10   3      737.17      761.11     25.91 o 
  -9  -9   3      235.33      191.70      6.48 o 
  -8  -9   3       87.87      109.98      8.04 o 
  -7  -9   3     2611.20     2777.73     66.91 o 
  -6  -9   3      295.66      318.81     12.08 o 
  -5  -9   3      858.04      952.74     22.93 o 
  -4  -9   3       17.01       15.75      2.58 o 
  -3  -9   3      559.38      564.05     13.30 o 
  -2  -9   3        0.48        3.78      1.32 o 
  -1  -9   3      687.32      702.26     14.82 o 
   0  -9   3     6129.27     5985.79     83.70 o 
   1  -9   3       61.69       58.08      3.82 o 
   2  -9   3       79.30       78.59      4.49 o 
   3  -9   3     1174.54     1163.39     21.63 o 
   4  -9   3      587.83      546.47     15.76 o 
   5  -9   3       39.24       38.87      4.24 o 
   6  -9   3      733.96      679.22     17.42 o 
   7  -9   3     1107.40     1068.17     21.16 o 
   8  -9   3      408.65      416.30     10.73 o 
   9  -9   3       87.21       80.27      6.83 o 
  -9  -8   3        0.55        0.49      1.57 o 
  -8  -8   3      769.47      765.83     27.53 o 
  -7  -8   3       65.26       70.21      5.89 o 
  -6  -8   3      487.31      469.63     16.29 o 
  -5  -8   3       63.59       70.26      8.10 o 
  -4  -8   3      914.07      955.22     15.13 o 
  -3  -8   3     4853.92     4757.44     65.95 o 
  -2  -8   3        1.03       11.31      2.27 o 
  -1  -8   3     1149.73     1177.49     83.11 o 
   0  -8   3     1581.32     1631.22     34.74 o 
   1  -8   3     1054.35     1069.87     37.19 o 
   2  -8   3      614.94      543.21     21.06 o 
   3  -8   3      476.14      478.55     10.41 o 
   4  -8   3     6688.27     6017.90     67.71 o 
   5  -8   3       65.78       51.50      4.98 o 
   6  -8   3        8.14       13.50      3.35 o 
   7  -8   3     2660.83     2545.62     39.97 o 
   8  -8   3      285.25      274.62     10.42 o 
   9  -8   3      343.64      332.23      8.88 o 
 -10  -7   3      170.24      164.23      7.51 o 
  -9  -7   3      541.50      480.34     20.05 o 
  -8  -7   3       22.28       16.12      2.87 o 
  -7  -7   3      695.58      677.06     16.76 o 
  -6  -7   3      992.65      782.11     77.14 o 
  -5  -7   3      359.14      309.94     10.21 o 
  -4  -7   3     1291.03     1310.20     39.23 o 
  -3  -7   3     2252.20     2080.64     44.76 o 
  -2  -7   3     2726.21     2821.07     37.22 o 
  -1  -7   3     1864.19     1783.90     47.29 o 
   0  -7   3     7061.32     8066.48     82.65 o 
   1  -7   3     2670.80     2389.44     62.46 o 
   2  -7   3      156.05      138.32     20.78 o 
   3  -7   3        6.35        4.52      1.77 o 
   4  -7   3     5595.13     4791.83    190.68 o 
   5  -7   3       28.04       31.04      2.42 o 
   6  -7   3      450.40      431.39     14.55 o 
   7  -7   3     1864.19     1655.20     24.25 o 
   8  -7   3       63.85       44.72      3.56 o 
   9  -7   3      332.28      308.59     11.44 o 
  10  -7   3        4.40        3.50      1.26 o 
 -10  -6   3       20.06       21.96      2.85 o 
  -9  -6   3      816.97      662.78    116.12 o 
  -8  -6   3     2130.79     1805.24    307.35 o 
  -7  -6   3     1026.49      982.68     21.87 o 
  -6  -6   3      536.08      417.23     21.48 o 
  -5  -6   3      290.41      274.06     11.51 o 
  -4  -6   3      732.70      644.62     25.61 o 
  -3  -6   3     4013.94     3794.22     71.24 o 
  -2  -6   3     2163.72     2068.78     49.98 o 
  -1  -6   3     2362.79     2383.65     25.81 o 
   0  -6   3      362.40      521.30     12.28 o 
   1  -6   3    10163.52     8929.95    492.58 o 
   2  -6   3       68.01       66.33      7.85 o 
   3  -6   3     1785.95     1654.72     85.32 o 
   4  -6   3     3331.51     2922.87     39.89 o 
   5  -6   3     1650.05     1586.98     27.13 o 
   6  -6   3     2769.56     2598.27     52.25 o 
   7  -6   3     1431.71     1451.28     21.89 o 
   8  -6   3     3467.83     3589.22     45.21 o 
   9  -6   3       46.58       43.81      3.31 o 
  10  -6   3      127.29      125.25      4.35 o 
 -11  -5   3     1280.95     1028.89    103.21 o 
 -10  -5   3      667.45      628.47     51.42 o 
  -9  -5   3      190.03      162.02     28.14 o 
  -8  -5   3      459.77      434.57     43.24 o 
  -7  -5   3      920.00      762.86     22.81 o 
  -6  -5   3      769.92      731.98     18.13 o 
  -5  -5   3      143.91      138.73      7.41 o 
  -4  -5   3     8592.69     7657.25    120.79 o 
  -3  -5   3      172.21      101.50      8.80 o 
  -2  -5   3     7188.90     7341.28    111.72 o 
  -1  -5   3      219.05      206.12      5.64 o 
   0  -5   3     1545.66     1334.21     19.22 o 
   1  -5   3      578.69      393.57     40.42 o 
   2  -5   3      531.06      679.07     18.59 o 
   3  -5   3      510.25      482.05     17.15 o 
   4  -5   3     1784.71     1607.24     36.83 o 
   5  -5   3     9381.37     8824.39    131.47 o 
   6  -5   3      260.81      256.48      7.74 o 
   7  -5   3      575.61      606.86     13.31 o 
   8  -5   3      229.87      252.10      9.16 o 
   9  -5   3      114.90      100.09      5.01 o 
  10  -5   3      730.81      731.40     12.37 o 
 -11  -4   3       88.30       72.32      3.95 o 
 -10  -4   3     1171.51     1207.35     35.97 o 
  -9  -4   3      387.30      337.08     13.62 o 
  -8  -4   3      117.46      126.92      8.22 o 
  -7  -4   3     3664.15     3264.99     62.57 o 
  -6  -4   3      581.35      514.49     13.56 o 
  -5  -4   3     4010.63     4052.11    101.83 o 
  -4  -4   3     1175.12     1016.28     18.72 o 
  -3  -4   3     2159.72     1869.47     40.76 o 
  -2  -4   3     4477.93     4572.25     75.54 o 
  -1  -4   3      924.92      993.30     13.21 o 
   0  -4   3     3075.02     2896.24     76.72 o 
   1  -4   3     5619.90     5351.67     70.78 o 
   2  -4   3     6900.34     6708.85     86.79 o 
   3  -4   3     2963.35     2951.33     49.13 o 
   4  -4   3       92.09       94.03      6.87 o 
   5  -4   3       52.87       64.88      4.57 o 
   6  -4   3      353.05      326.76      9.88 o 
   7  -4   3      109.08      122.38      4.85 o 
   8  -4   3     1437.60     1490.78     26.98 o 
   9  -4   3     1348.00     1408.85     27.15 o 
  10  -4   3      227.39      217.29      6.71 o 
  11  -4   3       10.10       11.64      2.30 o 
 -11  -3   3       78.37       93.30      7.44 o 
 -10  -3   3     1033.55     1030.81     21.60 o 
  -9  -3   3      704.74      741.53     30.93 o 
  -8  -3   3       70.21       64.87      4.77 o 
  -7  -3   3     1468.68     1394.23     39.68 o 
  -6  -3   3     1227.79     1071.51     31.57 o 
  -5  -3   3     2452.72     2454.58     55.38 o 
  -4  -3   3      772.65      709.57     13.64 o 
  -3  -3   3     3577.89     3703.45     99.31 o 
  -2  -3   3     4844.76     5023.47     52.58 o 
  -1  -3   3     4828.47     4835.64     80.71 o 
   0  -3   3    13697.34    12992.39    143.94 o 
   1  -3   3      563.39      543.89     11.15 o 
   2  -3   3       91.36       92.88      2.74 o 
   3  -3   3     1863.99     1838.18     32.45 o 
   4  -3   3      280.34      330.95      8.95 o 
   5  -3   3     7426.59     7472.09     92.70 o 
   6  -3   3      809.37      741.41     28.36 o 
   7  -3   3      631.90      664.71     14.30 o 
   8  -3   3       74.28       65.66      4.12 o 
   9  -3   3     1502.38     1517.74     21.70 o 
  10  -3   3       27.57       28.76      3.18 o 
  11  -3   3        6.27        6.77      1.41 o 
 -12  -2   3       35.78       31.60      3.32 o 
 -11  -2   3        0.16        1.43      1.35 o 
 -10  -2   3      706.79      770.14     18.35 o 
  -9  -2   3      440.32      445.59     26.55 o 
  -8  -2   3      826.36      812.90     21.21 o 
  -7  -2   3      788.47      797.13     18.76 o 
  -6  -2   3      575.50      548.60     23.11 o 
  -5  -2   3      364.71      316.93      6.98 o 
  -4  -2   3        2.13        7.70      1.06 o 
  -3  -2   3    15675.95    15213.99    129.34 o 
  -2  -2   3     4709.37     4658.17     38.06 o 
  -1  -2   3      398.69      526.27      6.37 o 
   0  -2   3     3272.36     3473.09     27.20 o 
   1  -2   3     1424.13     1694.54     12.76 o 
   2  -2   3    11142.59    11311.53     98.85 o 
   3  -2   3       58.64       47.69      4.25 o 
   4  -2   3    10100.56    10635.77    100.91 o 
   5  -2   3      549.26      537.04     14.74 o 
   6  -2   3     1125.86     1087.05     42.83 o 
   7  -2   3      173.21      179.79      7.14 o 
   8  -2   3        2.11        6.94      2.12 o 
   9  -2   3     2816.71     2818.20     39.85 o 
  10  -2   3       44.27       45.76      3.96 o 
  11  -2   3       16.89       28.06      3.09 o 
 -12  -1   3      194.94      209.47      9.00 o 
 -11  -1   3      708.72      771.29     20.32 o 
 -10  -1   3      241.27      248.23     10.33 o 
  -9  -1   3       22.53       23.06      5.59 o 
  -8  -1   3      223.15      244.97     17.61 o 
  -7  -1   3        9.20        8.59      2.04 o 
  -6  -1   3    13618.21    13446.47    129.30 o 
  -5  -1   3      637.73      547.13      9.13 o 
  -4  -1   3      249.84      277.63      5.69 o 
  -3  -1   3      673.64      861.11     10.12 o 
  -2  -1   3      762.55      847.81      8.26 o 
  -1  -1   3     7645.10     7328.48    169.64 o 
   0  -1   3      434.47      503.46      6.39 o 
   1  -1   3    21213.64    20680.45    255.15 o 
   2  -1   3      451.14      439.74      8.41 o 
   3  -1   3     1160.35     1267.37     12.85 o 
   4  -1   3      826.43      895.28     14.87 o 
   5  -1   3      454.42      524.03     11.89 o 
   6  -1   3     2900.14     2818.52     54.39 o 
   7  -1   3      901.74      941.59     16.54 o 
   8  -1   3      349.41      357.55     12.35 o 
   9  -1   3      184.64      194.63     12.59 o 
  10  -1   3      285.04      336.19     20.69 o 
  11  -1   3      485.42      500.80     14.65 o 
 -12   0   3        4.04        7.71      2.32 o 
 -11   0   3      250.23      283.03      9.62 o 
 -10   0   3      204.98      219.86      9.16 o 
  -9   0   3     4312.83     4371.23     67.86 o 
  -8   0   3       13.49        9.13      2.36 o 
  -7   0   3      954.45      934.21     28.03 o 
  -6   0   3        8.73       41.55      5.24 o 
  -5   0   3     2640.47     3114.82     53.30 o 
  -4   0   3       62.84       24.41      1.52 o 
  -3   0   3     5940.69     6048.14     46.25 o 
  -1   0   3      272.18      250.04      4.14 o 
   0   0   3     1071.45     1159.16     28.27 o 
   1   0   3     3183.09     3226.54     46.75 o 
   2   0   3      567.72      700.08     16.30 o 
   3   0   3     3885.49     3917.91     32.55 o 
   4   0   3     5471.86     5753.33     58.59 o 
   5   0   3     3989.92     4092.38     68.14 o 
   6   0   3     2368.55     2566.59     50.70 o 
   7   0   3      529.38      558.01     13.04 o 
   8   0   3     1553.85     1637.56     41.54 o 
   9   0   3       39.03       40.70      4.28 o 
  10   0   3      132.74      154.41      9.41 o 
  11   0   3       42.08       35.10      2.65 o 
 -12   1   3      433.29      448.65     15.29 o 
 -11   1   3      178.06      209.81      8.20 o 
 -10   1   3      931.09     1036.80     17.00 o 
  -9   1   3      126.72      124.88      6.94 o 
  -8   1   3     1223.05     1272.97     19.59 o 
  -7   1   3        6.87        9.86      3.24 o 
  -6   1   3     3291.35     3314.19     60.47 o 
  -5   1   3    13172.43    13272.89    177.98 o 
  -4   1   3     1238.89     1262.17     23.66 o 
  -3   1   3       79.59      126.33      9.32 o 
  -2   1   3     4141.38     3997.23     39.68 o 
  -1   1   3      932.56      956.52     12.14 o 
   0   1   3     3829.96     3893.63     40.07 o 
   1   1   3     9190.15     9063.08    118.55 o 
   2   1   3     3995.32     3909.16     58.31 o 
   3   1   3     1117.75     1112.65     24.51 o 
   4   1   3      667.67      683.34     19.55 o 
   5   1   3     2593.39     2593.11     48.71 o 
   6   1   3       99.31       99.86      4.97 o 
   7   1   3      416.48      448.09     14.70 o 
   8   1   3      519.72      552.51     16.89 o 
   9   1   3        5.45        9.87      2.66 o 
  10   1   3      579.46      602.72     14.47 o 
 -12   2   3        0.90        2.92      1.72 o 
 -11   2   3      477.90      514.90     14.38 o 
 -10   2   3        1.25        8.62      1.91 o 
  -9   2   3     1389.24     1342.03     19.77 o 
  -8   2   3     2522.80     2502.58     26.01 o 
  -7   2   3     1556.61     1502.15     21.09 o 
  -6   2   3       69.13       48.37      5.81 o 
  -5   2   3     1303.36     1230.77     29.88 o 
  -4   2   3     1833.61     2044.37     25.79 o 
  -3   2   3      199.59      192.95      8.86 o 
  -2   2   3    10774.52    10760.00     99.69 o 
  -1   2   3     3850.26     3170.20     50.68 o 
   0   2   3       48.48       50.07      6.55 o 
   1   2   3     1519.22     1745.71     23.62 o 
   2   2   3     7773.54     8165.44    112.21 o 
   3   2   3      247.88      250.73     10.92 o 
   4   2   3      216.16      209.91     10.69 o 
   5   2   3     2633.10     2537.68     49.14 o 
   6   2   3      159.19      154.52      6.52 o 
   7   2   3     1913.04     2077.09     29.65 o 
   8   2   3      194.54      213.18     10.67 o 
   9   2   3     1499.74     1677.98     32.92 o 
  10   2   3        5.27        4.73      1.28 o 
 -11   3   3      510.34      526.06     18.79 o 
 -10   3   3     2032.55     2124.76     49.02 o 
  -9   3   3       65.64       85.05      4.83 o 
  -8   3   3       35.10       35.88      3.34 o 
  -7   3   3        7.05        7.94      1.47 o 
  -6   3   3     1088.76     1078.20     31.67 o 
  -5   3   3     3988.94     3832.96     68.07 o 
  -4   3   3      902.20      939.81     16.63 o 
  -3   3   3      799.83      767.21     15.29 o 
  -2   3   3     1241.61     1145.84     40.21 o 
  -1   3   3     7914.79     7249.62    105.11 o 
   0   3   3      824.50      910.39     39.53 o 
   1   3   3      534.37      614.56     20.62 o 
   2   3   3      841.78      790.50     21.16 o 
   3   3   3      222.89      220.30      7.97 o 
   4   3   3      328.27      302.25     10.01 o 
   5   3   3     1462.94     1482.59     19.01 o 
   6   3   3     2139.63     2157.98     37.80 o 
   7   3   3       33.31       40.21      4.11 o 
   8   3   3       45.76       39.96      6.64 o 
   9   3   3       20.36       23.97      3.35 o 
  10   3   3       18.94       19.74      2.94 o 
 -11   4   3        5.07        8.10      2.70 o 
 -10   4   3      156.84      132.01      6.63 o 
  -9   4   3     1115.56     1074.57     30.20 o 
  -8   4   3      856.73      909.06     17.76 o 
  -7   4   3       58.93       68.54      3.06 o 
  -6   4   3     3661.25     3460.18     42.75 o 
  -5   4   3     1794.36     1740.74     43.05 o 
  -4   4   3     2541.67     2054.14     45.33 o 
  -3   4   3      280.53      227.09      9.05 o 
  -2   4   3       23.01       15.61      2.37 o 
  -1   4   3     4069.96     4545.30     75.03 o 
   0   4   3        5.27        5.84      2.24 o 
   1   4   3     4285.30     5029.82     79.66 o 
   2   4   3     4050.35     4114.62    105.00 o 
   3   4   3     5397.47     5115.29    270.12 o 
   4   4   3      169.31      155.60      8.61 o 
   5   4   3       62.68       52.68      4.62 o 
   6   4   3      207.28      207.87     11.33 o 
   7   4   3        4.06        7.94      2.40 o 
   8   4   3       79.38       73.38      6.08 o 
   9   4   3      882.44      888.20     18.91 o 
 -11   5   3      677.31      626.75     44.83 o 
 -10   5   3      105.16      105.08      5.55 o 
  -9   5   3     1197.82     1378.68     60.07 o 
  -8   5   3      736.85      636.37     30.38 o 
  -7   5   3      759.36      779.72     15.26 o 
  -6   5   3     1759.91     1652.32     33.07 o 
  -5   5   3      650.60      580.97     12.79 o 
  -4   5   3     1367.17     1161.69     28.51 o 
  -3   5   3     1558.73     1515.56    139.24 o 
  -2   5   3      120.56       88.99     11.35 o 
  -1   5   3     4483.94     4919.62     82.51 o 
   0   5   3     3537.60     3479.72     61.36 o 
   1   5   3      833.76      723.78     22.50 o 
   2   5   3       60.33       53.19      6.18 o 
   3   5   3      272.95      299.70      8.42 o 
   4   5   3      628.57      622.55     13.45 o 
   5   5   3        1.68        2.17      1.90 o 
   6   5   3     2398.87     2321.58     41.70 o 
   7   5   3      663.61      681.91     21.20 o 
   8   5   3       29.60       32.73      3.50 o 
   9   5   3       35.14       31.96      2.19 o 
 -10   6   3      253.72      245.29     13.90 o 
  -9   6   3      705.86      741.21     23.01 o 
  -8   6   3      201.66      246.30     10.30 o 
  -7   6   3       40.53       39.01      4.44 o 
  -6   6   3     2165.17     2021.73     33.88 o 
  -5   6   3     1199.97     1124.13     31.01 o 
  -4   6   3     2513.95     2321.68     25.01 o 
  -3   6   3     2295.73     2293.76     48.33 o 
  -2   6   3     7412.06     7786.72    305.90 o 
  -1   6   3        1.84       10.51      3.40 o 
   0   6   3      585.56      629.91     21.93 o 
   1   6   3      701.62      778.32     13.99 o 
   2   6   3      197.37      174.97      6.23 o 
   3   6   3    15817.19    15859.68    191.00 o 
   4   6   3       34.31       36.07      3.87 o 
   5   6   3        1.44        2.26      1.70 o 
   6   6   3      110.43      116.49      7.81 o 
   7   6   3      173.42      193.93      6.83 o 
   8   6   3      227.05      221.97      8.54 o 
 -10   7   3      502.05      498.52     11.90 o 
  -9   7   3      560.21      573.18     16.37 o 
  -8   7   3      295.89      291.33      9.71 o 
  -7   7   3      355.64      379.65     10.72 o 
  -6   7   3      453.02      416.60     12.47 o 
  -5   7   3     4312.75     4026.65     40.38 o 
  -4   7   3      103.13       99.24      5.92 o 
  -3   7   3       51.68       62.64      3.63 o 
  -2   7   3      275.08      296.86     10.26 o 
  -1   7   3      287.27      311.86      7.57 o 
   0   7   3     2054.53     2068.29     22.99 o 
   1   7   3       48.79       59.44      4.13 o 
   2   7   3     1350.65     1408.67     22.63 o 
   3   7   3       50.75       54.33      4.34 o 
   4   7   3      262.38      288.95      9.46 o 
   5   7   3        1.80        3.80      2.60 o 
   6   7   3       41.68       40.69      3.93 o 
   7   7   3      802.08      803.54     18.90 o 
  -9   8   3       15.28       18.61      2.29 o 
  -8   8   3     2162.30     2149.81     38.57 o 
  -7   8   3       22.04       18.56      3.54 o 
  -6   8   3       26.25       26.77      4.32 o 
  -5   8   3      566.09      576.85     17.55 o 
  -4   8   3       30.60       31.49      3.34 o 
  -3   8   3      881.79      907.67     15.25 o 
  -2   8   3      456.65      446.78     10.35 o 
  -1   8   3     2408.68     2430.85     43.71 o 
   0   8   3      431.19      439.62     10.79 o 
   1   8   3      304.67      308.47     11.40 o 
   2   8   3        9.87       15.97      2.95 o 
   3   8   3       30.79       33.43      3.05 o 
   4   8   3      845.79      961.36     15.57 o 
   5   8   3      153.44      133.99      6.26 o 
   6   8   3      372.56      339.10     10.01 o 
  -8   9   3       40.19       32.91      4.60 o 
  -7   9   3       42.98       38.63      2.72 o 
  -6   9   3      232.30      269.76     13.07 o 
  -5   9   3      582.76      602.75     13.48 o 
  -4   9   3     1417.91     1370.62     27.89 o 
  -3   9   3        9.03        6.19      1.50 o 
  -2   9   3      113.62      100.84      6.08 o 
  -1   9   3      243.81      262.11      7.74 o 
   0   9   3        0.23        2.90      2.97 o 
   1   9   3      570.52      606.56     14.98 o 
   2   9   3      619.03      734.36     32.52 o 
   3   9   3      231.16      261.65      8.43 o 
   4   9   3      212.90      255.77     11.78 o 
   5   9   3        1.36        4.22      2.04 o 
  -7  10   3      786.63      719.04     14.82 o 
  -6  10   3       11.61       14.63      1.68 o 
  -5  10   3        0.69        1.50      1.29 o 
  -4  10   3       21.97       22.48      2.52 o 
  -3  10   3       26.90       33.59      3.17 o 
  -2  10   3      129.94      141.17      6.26 o 
  -1  10   3     1409.33     1561.00     24.12 o 
   0  10   3      488.56      520.73     13.38 o 
   1  10   3      236.47      238.85      9.61 o 
   2  10   3       22.72       22.17      2.16 o 
   3  10   3      202.14      230.67      9.63 o 
   4  10   3       67.79       71.34      4.18 o 
  -5  11   3      127.92       96.70      4.30 o 
  -4  11   3      645.76      603.69      9.93 o 
  -3  11   3      135.26      138.39      8.44 o 
  -2  11   3        1.68        5.12      1.12 o 
  -1  11   3        3.74        4.22      1.05 o 
   0  11   3      389.29      356.36     45.21 o 
   1  11   3       38.04       45.54      3.74 o 
  -1 -14   4      395.99      384.79     10.82 o 
   0 -14   4       35.99       44.03      3.61 o 
   1 -14   4      154.67      127.05      5.83 o 
   2 -14   4      225.21      173.62      6.29 o 
  -4 -13   4      685.70      729.77     17.31 o 
  -3 -13   4      228.23      263.33     11.20 o 
  -2 -13   4        2.81        2.96      1.18 o 
  -1 -13   4      934.48     1006.31     26.28 o 
   0 -13   4      129.79      125.11      8.47 o 
   1 -13   4      116.04      112.99      6.27 o 
   2 -13   4      458.04      458.84      9.74 o 
   3 -13   4      317.02      292.01      7.02 o 
   4 -13   4     1144.31      949.30     69.21 o 
   5 -13   4       34.85       28.61      2.35 o 
  -6 -12   4        2.07        2.16      1.12 o 
  -5 -12   4        0.30       -0.92      1.95 o 
  -4 -12   4      751.26      832.65     24.29 o 
  -3 -12   4        6.62       13.21      3.33 o 
  -2 -12   4       17.12       16.77      4.03 o 
  -1 -12   4      972.23     1003.34     42.08 o 
   0 -12   4      472.24      502.58     10.25 o 
   1 -12   4      496.46      528.92     20.19 o 
   2 -12   4      140.90      128.18      5.96 o 
   3 -12   4     1532.22     1560.30     23.24 o 
   4 -12   4       13.88       12.24      1.86 o 
   5 -12   4        2.16        3.37      1.07 o 
   6 -12   4      149.87      119.50      3.75 o 
  -7 -11   4      567.36      550.31     14.29 o 
  -6 -11   4        8.43        6.72      2.43 o 
  -5 -11   4       15.68       11.46      3.51 o 
  -4 -11   4     1623.38     1754.92    112.15 o 
  -3 -11   4       71.18       75.89      7.11 o 
  -2 -11   4       83.57       94.15      6.47 o 
  -1 -11   4      534.46      525.24     11.42 o 
   0 -11   4     4083.34     4334.35     51.95 o 
   1 -11   4        7.36       13.43      4.68 o 
   2 -11   4      600.40      646.16     15.30 o 
   3 -11   4      655.77      674.14     16.14 o 
   4 -11   4      370.82      382.11     11.98 o 
   5 -11   4     1896.22     1896.06     62.57 o 
   6 -11   4      557.32      566.13     12.13 o 
   7 -11   4      633.24      616.18     11.19 o 
  -8 -10   4        2.59        3.19      0.90 o 
  -7 -10   4      685.77      772.45     23.12 o 
  -6 -10   4       15.39       12.68      3.79 o 
  -5 -10   4        0.12        0.39      3.00 o 
  -4 -10   4      247.13      231.23     12.39 o 
  -3 -10   4     1889.69     1983.90     47.90 o 
  -2 -10   4      263.85      247.44      9.98 o 
  -1 -10   4      318.48      352.96     11.77 o 
   0 -10   4     1240.00     1269.13     40.37 o 
   1 -10   4      187.59      215.31      6.32 o 
   2 -10   4     1148.31     1206.71     19.25 o 
   3 -10   4     2047.99     2032.50     26.31 o 
   4 -10   4     1464.00     1483.50     42.08 o 
   5 -10   4        0.24        2.72      1.62 o 
   6 -10   4      247.92      224.39      8.57 o 
   7 -10   4      131.58      144.95      6.07 o 
   8 -10   4      424.00      416.85      8.42 o 
  -9  -9   4       10.11        9.43      1.74 o 
  -8  -9   4      236.70      258.27     12.75 o 
  -7  -9   4      674.87      722.05     26.70 o 
  -6  -9   4     1107.27     1211.02     38.91 o 
  -5  -9   4     1038.62     1073.02     47.15 o 
  -4  -9   4        2.05        5.66      5.54 o 
  -3  -9   4      356.74      406.47     11.41 o 
  -2  -9   4       94.17       90.47      5.04 o 
  -1  -9   4      236.97      269.61     16.33 o 
   0  -9   4     6615.01     6714.26     73.82 o 
   1  -9   4     3324.32     3354.49     42.63 o 
   2  -9   4      197.55      199.11      6.29 o 
   3  -9   4      532.02      525.42     13.25 o 
   4  -9   4      952.51      957.78     23.40 o 
   5  -9   4      308.37      312.89      9.19 o 
   6  -9   4       27.97       28.97      2.87 o 
   7  -9   4     3770.08     3732.06     38.00 o 
   8  -9   4      412.78      412.89     10.39 o 
   9  -9   4      520.51      454.31     10.69 o 
 -10  -8   4       70.05       66.90      3.74 o 
  -9  -8   4      385.71      382.72     20.08 o 
  -8  -8   4      399.79      381.81     18.85 o 
  -7  -8   4        5.77        4.90      1.80 o 
  -6  -8   4       55.11       57.66      9.17 o 
  -5  -8   4      295.20      263.63      9.91 o 
  -4  -8   4       41.86       50.96      3.71 o 
  -3  -8   4     5763.92     5685.68     68.27 o 
  -2  -8   4      505.87      484.67     21.19 o 
  -1  -8   4     1901.66     2128.96     49.82 o 
   0  -8   4        0.77        0.74      1.92 o 
   1  -8   4      531.10      537.61     21.55 o 
   2  -8   4      122.39      118.18     10.06 o 
   3  -8   4      342.90      355.81      9.17 o 
   4  -8   4    10772.10     9341.65     97.72 o 
   5  -8   4      147.51      121.22      6.05 o 
   6  -8   4      161.34      153.71      6.85 o 
   7  -8   4       93.11       82.89      6.02 o 
   8  -8   4      758.17      739.35     16.74 o 
   9  -8   4      620.97      655.82     10.10 o 
 -10  -7   4       72.71       79.84      5.66 o 
  -9  -7   4       95.05       84.19     13.09 o 
  -8  -7   4      490.83      418.68     84.48 o 
  -7  -7   4       49.21       30.12      6.52 o 
  -6  -7   4     4538.78     3448.77    335.38 o 
  -5  -7   4      371.31      320.15     15.45 o 
  -4  -7   4     4017.37     3831.10    148.83 o 
  -3  -7   4      421.47      387.67     13.09 o 
  -2  -7   4     2252.51     2234.50     30.86 o 
  -1  -7   4      159.09      242.80      9.55 o 
   0  -7   4     1137.21     1208.18     31.85 o 
   1  -7   4     9437.90     8420.66    126.20 o 
   2  -7   4       45.30       39.95      5.52 o 
   3  -7   4       46.88       41.45      4.18 o 
   4  -7   4     2034.10     1847.46     31.00 o 
   5  -7   4     1547.42     1393.35     21.03 o 
   6  -7   4       42.80       43.91      3.64 o 
   7  -7   4      731.85      679.07     18.34 o 
   8  -7   4     1887.45     1760.78     80.59 o 
   9  -7   4      402.23      385.82     13.44 o 
  10  -7   4      145.84      136.90      5.56 o 
 -11  -6   4      207.38      178.65      7.35 o 
 -10  -6   4      197.28      192.87      7.26 o 
  -9  -6   4      406.81      306.80     94.48 o 
  -8  -6   4        0.26        3.57      2.55 o 
  -7  -6   4     2750.72     1717.02     47.25 o 
  -6  -6   4      121.88      146.36      6.72 o 
  -5  -6   4     1013.10      946.27     21.98 o 
  -4  -6   4       69.29       92.76      6.31 o 
  -3  -6   4      400.92      422.70     18.91 o 
  -2  -6   4     7090.10     6856.74    145.07 o 
  -1  -6   4      378.00      386.66      8.23 o 
   0  -6   4     5832.80     5309.00     83.82 o 
   1  -6   4     3621.42     3564.64     62.00 o 
   2  -6   4     4048.32     4198.82     69.73 o 
   3  -6   4      425.82      344.89     19.68 o 
   4  -6   4      740.06      656.86     15.62 o 
   5  -6   4     9164.29     7954.95     90.83 o 
   6  -6   4       41.89       41.40      4.53 o 
   7  -6   4       36.33       37.44      4.33 o 
   8  -6   4     2285.99     2394.46     33.83 o 
   9  -6   4      373.28      365.56      8.65 o 
  10  -6   4      343.91      329.72     12.06 o 
 -11  -5   4      771.80      642.84     37.65 o 
 -10  -5   4      313.08      297.54     13.65 o 
  -9  -5   4      207.81      194.18     14.39 o 
  -8  -5   4      570.40      519.88     25.11 o 
  -7  -5   4      117.70      114.23      7.41 o 
  -6  -5   4      453.32      426.10     13.49 o 
  -5  -5   4     1089.80      857.48     39.65 o 
  -4  -5   4     1075.71      929.36     19.51 o 
  -3  -5   4     4860.13     4774.33     59.25 o 
  -2  -5   4     5028.19     5509.26     89.84 o 
  -1  -5   4     5720.70     6275.88     85.41 o 
   0  -5   4     3328.25     2907.17    130.21 o 
   1  -5   4     7713.04     8453.07     81.77 o 
   2  -5   4     3457.28     3197.22     47.12 o 
   3  -5   4      596.06      502.42     16.87 o 
   4  -5   4      123.72      101.91      7.66 o 
   5  -5   4     6164.29     5861.35    148.82 o 
   6  -5   4       27.55       29.52      2.16 o 
   7  -5   4      457.22      526.46     10.35 o 
   8  -5   4     1884.22     1752.57     30.61 o 
   9  -5   4       87.94       81.55      4.23 o 
  10  -5   4      238.23      227.05      9.75 o 
 -11  -4   4       11.11        8.38      3.24 o 
 -10  -4   4        5.01        5.60      2.06 o 
  -9  -4   4       14.22       15.50      5.34 o 
  -8  -4   4     1487.50     1397.66     27.82 o 
  -7  -4   4     4263.27     3977.64    144.18 o 
  -6  -4   4     2502.31     2298.21     75.47 o 
  -5  -4   4      602.99      564.59     17.96 o 
  -4  -4   4      397.07      384.63     10.94 o 
  -3  -4   4     2354.36     2212.41     30.44 o 
  -2  -4   4     3169.51     3308.19     40.40 o 
  -1  -4   4     2486.44     2596.62     28.76 o 
   0  -4   4     6136.89     6106.21    106.75 o 
   1  -4   4       60.76      115.41      5.33 o 
   2  -4   4    14686.77    14428.98    128.79 o 
   3  -4   4       12.21       23.11      2.96 o 
   4  -4   4     1926.93     2029.87     28.27 o 
   5  -4   4     2452.19     2402.02     49.92 o 
   6  -4   4     1186.18     1297.43     19.28 o 
   7  -4   4     1680.49     1733.65     28.04 o 
   8  -4   4      974.41     1027.13     17.66 o 
   9  -4   4     2328.34     2513.24     80.85 o 
  10  -4   4        9.44        9.99      1.74 o 
 -11  -3   4       82.93       73.04      5.39 o 
 -10  -3   4     2513.79     2660.18     31.85 o 
  -9  -3   4     1466.97     1449.87     28.20 o 
  -8  -3   4      667.47      688.12     18.10 o 
  -7  -3   4      876.33      888.39     31.88 o 
  -6  -3   4     2496.80     2402.44     33.79 o 
  -5  -3   4      625.37      621.84     13.96 o 
  -4  -3   4      450.27      461.69     11.27 o 
  -3  -3   4    16348.82    16554.35    185.07 o 
  -2  -3   4       27.17        9.84      1.85 o 
  -1  -3   4    10124.06    10170.80     61.71 o 
   0  -3   4       19.05       19.81      3.62 o 
   1  -3   4     3662.92     3510.84     28.94 o 
   2  -3   4      335.39      256.99      5.67 o 
   3  -3   4      404.54      564.71     10.94 o 
   4  -3   4      890.29      953.38     16.37 o 
   5  -3   4      923.08      942.79     27.25 o 
   6  -3   4     7829.36     7798.21     65.10 o 
   7  -3   4      293.08      312.74      8.80 o 
   8  -3   4      793.92      840.92     27.58 o 
   9  -3   4      118.43      128.67      6.80 o 
  10  -3   4      149.93      149.81     10.95 o 
 -12  -2   4       97.22      116.09      6.64 o 
 -11  -2   4       97.88       96.72      7.69 o 
 -10  -2   4      100.13       88.62      4.04 o 
  -9  -2   4     2329.50     2452.74     63.29 o 
  -8  -2   4      425.94      390.91      9.98 o 
  -7  -2   4      198.75      221.12     12.84 o 
  -6  -2   4     6051.24     6172.98     54.56 o 
  -5  -2   4     1147.98     1133.92     15.54 o 
  -4  -2   4     5620.27     6218.95     52.04 o 
  -3  -2   4      626.90      509.03      7.04 o 
  -2  -2   4     2808.60     2572.59     23.71 o 
  -1  -2   4     4822.30     4994.13     43.18 o 
   0  -2   4      758.85      816.38     11.53 o 
   1  -2   4     3524.61     3803.12     27.64 o 
   2  -2   4     3571.29     3783.66     30.76 o 
   3  -2   4     4797.47     4727.97     62.49 o 
   4  -2   4     2773.79     2931.38     52.69 o 
   5  -2   4      723.98      725.65     23.12 o 
   6  -2   4        5.23       11.28      1.83 o 
   7  -2   4      387.57      399.03      9.93 o 
   8  -2   4       97.04      108.15      5.03 o 
   9  -2   4      482.49      489.46     13.65 o 
  10  -2   4      846.49      912.35     23.69 o 
 -12  -1   4      380.10      446.01     14.05 o 
 -11  -1   4       78.85       91.27      9.52 o 
 -10  -1   4       89.06       93.00      5.06 o 
  -9  -1   4     2561.58     2590.69     30.36 o 
  -8  -1   4     1198.26     1137.63     17.57 o 
  -7  -1   4       83.32       91.73      8.16 o 
  -6  -1   4     1230.22     1130.92     18.52 o 
  -5  -1   4     1784.67     1567.35     18.64 o 
  -4  -1   4     4352.73     4692.38     45.97 o 
  -3  -1   4      278.60      264.40      4.57 o 
  -2  -1   4     3501.69     3703.04     42.25 o 
  -1  -1   4     2971.35     3028.99     25.34 o 
   0  -1   4     3021.80     2960.45     31.46 o 
   1  -1   4    11328.80    11317.36    102.69 o 
   2  -1   4     1464.40     1400.64     18.17 o 
   3  -1   4        1.33        7.49      1.32 o 
   4  -1   4      872.07      941.55     24.70 o 
   5  -1   4      642.07      782.51     23.95 o 
   6  -1   4     2412.16     2388.94     28.62 o 
   7  -1   4      193.26      178.63      8.51 o 
   8  -1   4      840.85      815.82     14.93 o 
   9  -1   4      238.65      236.74     13.45 o 
  10  -1   4      959.65     1044.63     60.81 o 
 -12   0   4      866.35      818.67     21.21 o 
 -11   0   4       50.19       60.39      4.47 o 
 -10   0   4        8.20       16.38      1.85 o 
  -9   0   4      964.76     1007.91     17.44 o 
  -8   0   4     1099.83     1093.48     15.48 o 
  -7   0   4     1151.67     1153.31     31.55 o 
  -6   0   4      669.73      692.74     21.73 o 
  -5   0   4     1229.09     1141.41     37.22 o 
  -4   0   4      109.34       86.75      3.85 o 
  -3   0   4       48.72       52.50      5.55 o 
  -2   0   4    12315.55    11682.17     99.01 o 
  -1   0   4     3179.06     2950.87     28.11 o 
   0   0   4      567.38      521.56      7.33 o 
   1   0   4      488.19      510.04      9.56 o 
   2   0   4       73.60       82.62      3.72 o 
   3   0   4     2472.97     2243.61     30.42 o 
   4   0   4       15.14       33.27      4.34 o 
   5   0   4     8083.83     8258.53    121.84 o 
   6   0   4      605.95      619.04     13.01 o 
   7   0   4      645.41      687.30     17.93 o 
   8   0   4       49.53       50.54      4.77 o 
   9   0   4       41.13       52.38      4.56 o 
  10   0   4     1180.63     1266.46     69.08 o 
 -12   1   4      262.22      247.75     10.56 o 
 -11   1   4      602.93      644.95     11.94 o 
 -10   1   4      824.74      903.72     15.76 o 
  -9   1   4      379.41      391.24     10.24 o 
  -8   1   4      158.58      150.09      5.33 o 
  -7   1   4      268.76      295.69     10.28 o 
  -6   1   4       71.71      100.63      8.11 o 
  -5   1   4    12966.29    12100.36    113.41 o 
  -4   1   4      496.89      438.52     16.17 o 
  -3   1   4     1428.79     1470.28     19.60 o 
  -2   1   4       41.08       78.70      3.33 o 
  -1   1   4     1703.05     1835.33     20.39 o 
   0   1   4     2494.53     2262.19     99.77 o 
   1   1   4      121.64      124.42     12.19 o 
   2   1   4    10672.51    10571.08    141.92 o 
   3   1   4       87.42       79.53      6.26 o 
   4   1   4      146.24      152.46      9.48 o 
   5   1   4      735.46      754.57     23.74 o 
   6   1   4      764.54      814.55     15.42 o 
   7   1   4      677.77      664.87     18.49 o 
   8   1   4      573.41      628.00     17.60 o 
   9   1   4      372.03      435.63     23.35 o 
  10   1   4      101.01      114.38      8.39 o 
 -11   2   4        1.50        0.78      1.33 o 
 -10   2   4      432.52      463.32     11.19 o 
  -9   2   4      186.94      176.55      6.90 o 
  -8   2   4     4745.91     4843.56     98.12 o 
  -7   2   4       68.74       70.72      3.54 o 
  -6   2   4     1693.72     1604.15     38.46 o 
  -5   2   4        3.37        5.79      2.50 o 
  -4   2   4     2192.27     2311.05     29.58 o 
  -3   2   4      124.31       85.46      3.49 o 
  -2   2   4     1650.69     1544.04     42.10 o 
  -1   2   4    13776.84    12305.12    619.65 o 
   0   2   4      122.94      148.55      8.43 o 
   1   2   4       74.08       88.01      6.08 o 
   2   2   4     2458.49     2525.87     91.76 o 
   3   2   4     1205.93     1299.21     30.74 o 
   4   2   4      981.74      964.73     26.86 o 
   5   2   4     2391.67     2361.61     46.47 o 
   6   2   4     2582.96     2722.09     73.11 o 
   7   2   4      930.78     1006.24     24.33 o 
   8   2   4      215.58      225.14     10.53 o 
   9   2   4      625.26      650.86     30.71 o 
 -11   3   4      589.06      622.03     15.81 o 
 -10   3   4      109.45      116.90      7.79 o 
  -9   3   4     1266.48     1442.11     28.16 o 
  -8   3   4      229.99      239.29      6.96 o 
  -7   3   4      916.85      931.18     14.58 o 
  -6   3   4        2.19       10.88      2.20 o 
  -5   3   4     1568.37     1501.51     36.57 o 
  -4   3   4     9091.29     9051.84     91.07 o 
  -3   3   4     1423.41     1452.83     23.30 o 
  -2   3   4      142.85      121.31      5.55 o 
  -1   3   4     2190.14     2049.18     27.56 o 
   0   3   4      834.39      865.73     23.76 o 
   1   3   4     1940.04     2168.99     43.00 o 
   2   3   4     3300.72     3300.66     59.63 o 
   3   3   4     1863.21     1804.91     86.82 o 
   4   3   4      150.02      134.31      7.13 o 
   5   3   4      125.62      105.61      6.05 o 
   6   3   4     1405.99     1481.96     30.37 o 
   7   3   4        0.31        2.33      1.91 o 
   8   3   4      162.88      176.63      8.99 o 
   9   3   4      258.67      267.62      8.48 o 
 -11   4   4        0.46        1.03      1.00 o 
 -10   4   4      380.02      401.92     16.38 o 
  -9   4   4        1.86        4.13      2.05 o 
  -8   4   4      733.05      775.15     22.63 o 
  -7   4   4     2077.71     2156.46     27.17 o 
  -6   4   4     1430.04     1358.49     29.55 o 
  -5   4   4      332.61      275.10     15.46 o 
  -4   4   4      703.64      620.95     27.60 o 
  -3   4   4     1497.62     1385.02     58.66 o 
  -2   4   4      303.76      258.15      9.45 o 
  -1   4   4     4401.72     4979.00     83.12 o 
   0   4   4     1576.03     1534.64     35.18 o 
   1   4   4      321.59      385.05     15.81 o 
   2   4   4      118.45      111.72      8.70 o 
   3   4   4     4223.04     4120.35     92.64 o 
   4   4   4        4.03        6.71      2.17 o 
   5   4   4       93.68       75.13      7.07 o 
   6   4   4      835.06      825.12     22.27 o 
   7   4   4       50.47       47.47      4.11 o 
   8   4   4      542.88      582.03     24.56 o 
   9   4   4       75.13       70.79      4.66 o 
 -11   5   4       91.46       93.47      4.34 o 
 -10   5   4      435.14      414.07     13.45 o 
  -9   5   4     2155.29     2210.31     33.54 o 
  -8   5   4      197.95      223.36      7.75 o 
  -7   5   4       10.25       13.05      2.29 o 
  -6   5   4        2.51        7.02      2.40 o 
  -5   5   4      944.73      822.70     19.91 o 
  -4   5   4     1866.97     1738.87     24.41 o 
  -3   5   4      685.46      680.27     27.04 o 
  -2   5   4      763.84      784.26     27.70 o 
  -1   5   4      865.17      916.78     28.42 o 
   0   5   4     3664.97     3783.28     67.33 o 
   1   5   4       59.64       75.64      7.19 o 
   2   5   4      528.69      527.35     13.41 o 
   3   5   4      260.55      253.57      9.04 o 
   4   5   4       90.06       79.47      5.53 o 
   5   5   4       23.31       17.67      2.92 o 
   6   5   4      348.16      339.86     14.27 o 
   7   5   4      789.12      890.99     29.33 o 
   8   5   4       12.88       13.21      1.81 o 
 -10   6   4        0.47        3.57      1.40 o 
  -9   6   4      147.53      123.27      5.63 o 
  -8   6   4     1229.23     1206.31     21.92 o 
  -7   6   4      354.18      368.34     11.87 o 
  -6   6   4       57.39       56.99      3.97 o 
  -5   6   4     3225.39     3080.08     42.25 o 
  -4   6   4     1325.19     1287.36     16.87 o 
  -3   6   4     1758.30     1750.62     30.75 o 
  -2   6   4       18.36       14.65      1.81 o 
  -1   6   4       52.18       47.50      3.05 o 
   0   6   4     1881.51     1939.61     24.22 o 
   1   6   4        2.52        5.13      1.35 o 
   2   6   4     1554.58     1761.98     89.25 o 
   3   6   4     1164.51     1174.49     41.76 o 
   4   6   4     1750.62     1818.14     39.02 o 
   5   6   4      112.29      113.06      7.30 o 
   6   6   4        2.97        1.51      1.71 o 
   7   6   4       48.60       45.91      3.88 o 
  -9   7   4      109.40      100.56      5.87 o 
  -8   7   4     1375.12     1487.55     31.34 o 
  -7   7   4      831.09      768.23     15.05 o 
  -6   7   4      446.36      464.79     16.24 o 
  -5   7   4      728.69      724.13     16.94 o 
  -4   7   4      524.56      527.67     13.83 o 
  -3   7   4      658.38      631.84     15.46 o 
  -2   7   4      557.59      563.58     14.57 o 
  -1   7   4      112.59      100.07      6.79 o 
   0   7   4     1508.91     1602.69     26.46 o 
   1   7   4     1337.60     1396.91     21.43 o 
   2   7   4      261.82      288.84     11.61 o 
   3   7   4       54.41       59.04      5.25 o 
   4   7   4       72.98       82.32      4.55 o 
   5   7   4      202.49      210.30      7.99 o 
   6   7   4        8.06       10.08      1.27 o 
  -9   8   4      120.93      108.85      4.42 o 
  -8   8   4      510.94      513.31     13.95 o 
  -7   8   4      336.52      382.79      9.27 o 
  -6   8   4        1.59        3.12      1.18 o 
  -5   8   4     1327.77     1337.33     29.74 o 
  -4   8   4      974.59      956.56     14.99 o 
  -3   8   4     1199.59     1214.18     17.75 o 
  -2   8   4     1201.20     1275.01     23.21 o 
  -1   8   4     2603.51     2749.14     43.66 o 
   0   8   4        1.27        2.85      1.44 o 
   1   8   4       52.34       62.41      4.97 o 
   2   8   4       86.12       86.57      5.68 o 
   3   8   4       17.08       21.28      2.80 o 
   4   8   4     4212.44     4436.70     72.23 o 
   5   8   4        2.20        3.42      1.21 o 
  -7   9   4      273.47      247.70      9.02 o 
  -6   9   4      180.84      188.70      5.83 o 
  -5   9   4      354.37      334.42      8.92 o 
  -4   9   4     2063.98     2156.58     73.02 o 
  -3   9   4       77.62       76.82      3.73 o 
  -2   9   4        0.55        1.33      1.51 o 
  -1   9   4       75.79       85.52      5.20 o 
   0   9   4       48.44       51.10      4.09 o 
   1   9   4      532.66      599.55     13.69 o 
   2   9   4       47.11       49.76      4.74 o 
   3   9   4      448.30      484.92      9.99 o 
   4   9   4       76.49       62.38      4.27 o 
  -6  10   4        1.66        1.02      0.88 o 
  -5  10   4        1.60        3.15      0.90 o 
  -4  10   4      275.06      270.56      7.02 o 
  -3  10   4       18.73       25.53      2.40 o 
  -2  10   4      292.30      328.56      8.54 o 
  -1  10   4       74.14       76.70      4.04 o 
   0  10   4      720.78      751.25     13.27 o 
   1  10   4      103.12       89.51      3.78 o 
   2  10   4       14.20       11.95      2.00 o 
  -2 -14   5      373.17      348.62     10.11 o 
  -1 -14   5      350.76      371.31     11.40 o 
   0 -14   5        1.05        3.71      1.49 o 
   1 -14   5      156.32      138.66      6.50 o 
   2 -14   5       12.54        9.13      1.72 o 
  -4 -13   5     2356.45     2429.88     40.72 o 
  -3 -13   5       54.13       55.80      3.22 o 
  -2 -13   5        0.89        5.22      2.62 o 
  -1 -13   5        0.09        2.09      1.74 o 
   0 -13   5      127.36      117.99     18.57 o 
   1 -13   5     2106.84     2181.97     41.08 o 
   2 -13   5      103.18      102.49      6.79 o 
   3 -13   5      930.37      877.29     20.57 o 
   4 -13   5      303.92      286.81      9.65 o 
   5 -13   5      486.14      418.72     10.18 o 
  -6 -12   5        7.36        8.27      1.71 o 
  -5 -12   5       12.00        9.17      2.48 o 
  -4 -12   5        9.79        8.45      1.88 o 
  -3 -12   5        3.39        2.85      2.54 o 
  -2 -12   5      399.70      453.28     28.27 o 
  -1 -12   5      385.74      392.66     16.34 o 
   0 -12   5     1012.99     1028.44     19.75 o 
   1 -12   5       15.88       13.46      2.30 o 
   2 -12   5      172.26      186.66     10.73 o 
   3 -12   5      747.70      797.07     22.37 o 
   4 -12   5        0.22        9.13      2.50 o 
   5 -12   5      567.96      521.22     14.96 o 
   6 -12   5      233.16      224.47      7.93 o 
  -7 -11   5      142.40      108.90     10.78 o 
  -6 -11   5      188.69      190.93     10.39 o 
  -5 -11   5        1.13        4.46      2.33 o 
  -4 -11   5      596.95      656.67     26.84 o 
  -3 -11   5     1965.43     2045.24     74.97 o 
  -2 -11   5      204.80      211.20     13.08 o 
  -1 -11   5        0.91        3.03      1.81 o 
   0 -11   5     2442.37     2563.34     52.47 o 
   1 -11   5      526.43      566.48     21.06 o 
   2 -11   5      247.05      250.23     13.38 o 
   3 -11   5      933.79      981.14     28.16 o 
   4 -11   5      587.72      567.72     22.81 o 
   5 -11   5     1456.59     1486.64     23.43 o 
   6 -11   5       56.85       56.25      3.56 o 
   7 -11   5     1242.57     1249.60     33.68 o 
  -8 -10   5      119.82      117.91      5.58 o 
  -7 -10   5      465.70      475.59     16.90 o 
  -6 -10   5      706.19      695.04     52.08 o 
  -5 -10   5       64.39       78.93     17.38 o 
  -4 -10   5        9.25        4.88      2.36 o 
  -3 -10   5     2080.29     2098.24     47.46 o 
  -2 -10   5       26.74       26.26      5.44 o 
  -1 -10   5      117.41      114.48      6.67 o 
   0 -10   5     2106.48     2067.87     32.60 o 
   1 -10   5      940.60      945.02     20.36 o 
   2 -10   5      601.27      606.91     13.02 o 
   3 -10   5      106.07      107.26      5.30 o 
   4 -10   5     3226.00     3381.76     36.20 o 
   5 -10   5        3.81        4.40      1.75 o 
   6 -10   5       11.28       12.61      2.27 o 
   7 -10   5      309.39      284.17      8.17 o 
   8 -10   5      101.28       96.76      6.80 o 
  -9  -9   5       14.50       12.84      2.11 o 
  -8  -9   5     1040.22     1023.01     17.88 o 
  -7  -9   5      442.34      427.52     19.74 o 
  -6  -9   5     1791.72     1721.89     31.03 o 
  -5  -9   5      133.71      131.65      6.85 o 
  -4  -9   5       57.42       66.17      6.38 o 
  -3  -9   5     3723.90     3851.47     65.39 o 
  -2  -9   5      195.05      222.90      9.17 o 
  -1  -9   5       63.29       66.96      4.18 o 
   0  -9   5      866.50      911.75     16.10 o 
   1  -9   5     8744.72     9166.09    120.06 o 
   2  -9   5       48.41       51.14      3.39 o 
   3  -9   5      785.26      796.44     15.34 o 
   4  -9   5     1143.02     1075.37     24.04 o 
   5  -9   5      408.89      424.13     14.29 o 
   6  -9   5     2492.49     2426.80     46.12 o 
   7  -9   5      524.74      541.33     10.75 o 
   8  -9   5      857.84      827.33     14.29 o 
 -10  -8   5      134.66      128.78      4.82 o 
  -9  -8   5      685.10      647.48     45.10 o 
  -8  -8   5       21.47       18.37      2.72 o 
  -7  -8   5       95.38       94.21     17.25 o 
  -6  -8   5     1475.55     1234.92    130.87 o 
  -5  -8   5        0.58        4.65      2.08 o 
  -4  -8   5      146.62      137.45      5.02 o 
  -3  -8   5      784.21      747.09     15.73 o 
  -2  -8   5     5789.65     5836.58    205.89 o 
  -1  -8   5      126.75      128.42     10.71 o 
   0  -8   5      625.79      672.59     17.22 o 
   1  -8   5     2595.20     2689.25     39.11 o 
   2  -8   5      227.33      237.02     12.45 o 
   3  -8   5     1769.77     1644.20     20.47 o 
   4  -8   5     1885.62     1837.34     32.75 o 
   5  -8   5     2076.77     1902.84     31.76 o 
   6  -8   5       49.43       53.09      5.73 o 
   7  -8   5      132.29      132.26      5.73 o 
   8  -8   5      211.74      219.99      7.77 o 
   9  -8   5      160.11      172.60      8.49 o 
 -10  -7   5      130.38      134.75      7.42 o 
  -9  -7   5      753.89      727.92     26.42 o 
  -8  -7   5      202.19      206.55     12.97 o 
  -7  -7   5     1174.10     1036.02     33.05 o 
  -6  -7   5     1882.18     1389.32    348.26 o 
  -5  -7   5     3713.91     3512.30     43.91 o 
  -4  -7   5     1601.92     1535.20     94.36 o 
  -3  -7   5        7.26        5.63      1.81 o 
  -2  -7   5      854.69      874.90     45.98 o 
  -1  -7   5      444.43      490.01     20.16 o 
   0  -7   5      350.48      344.17     15.02 o 
   1  -7   5     9580.62     9335.94     95.93 o 
   2  -7   5     5713.82     5382.83     90.34 o 
   3  -7   5      381.23      354.00     34.60 o 
   4  -7   5      605.71      564.52     15.80 o 
   5  -7   5     1090.63     1035.47     29.79 o 
   6  -7   5      221.24      235.49      8.66 o 
   7  -7   5      163.59      162.72      6.63 o 
   8  -7   5     2944.99     2858.41     46.72 o 
   9  -7   5      218.91      219.01     10.22 o 
 -11  -6   5      189.08      164.10     11.84 o 
 -10  -6   5      127.43      138.60      6.48 o 
  -9  -6   5      185.90      188.65      9.07 o 
  -8  -6   5      975.60      828.68     27.84 o 
  -7  -6   5     1126.55     1064.48     33.66 o 
  -6  -6   5       87.93       82.47      5.06 o 
  -5  -6   5       30.29       35.52      4.08 o 
  -4  -6   5     1386.43     1440.55     35.32 o 
  -3  -6   5      573.21      601.96     15.82 o 
  -2  -6   5    10305.25    10243.87    321.60 o 
  -1  -6   5     2167.76     1993.58     25.16 o 
   0  -6   5     2872.55     2757.70     36.11 o 
   1  -6   5       30.28       46.65      3.50 o 
   2  -6   5      296.44      305.30      9.91 o 
   3  -6   5      121.44      107.76      5.83 o 
   4  -6   5       28.71       41.85      6.06 o 
   5  -6   5     9520.93     9168.59     93.19 o 
   6  -6   5       22.07       22.52      2.65 o 
   7  -6   5        6.63       19.07      2.43 o 
   8  -6   5      176.24      176.26     11.10 o 
   9  -6   5      868.20      856.00     23.37 o 
  10  -6   5      340.46      334.80     10.56 o 
 -11  -5   5      292.36      227.35      6.90 o 
 -10  -5   5     2282.41     2196.33    120.93 o 
  -9  -5   5      538.86      517.78     13.01 o 
  -8  -5   5       73.10       76.45      8.28 o 
  -7  -5   5     1656.77     1690.68     35.85 o 
  -6  -5   5      228.70      216.25      6.86 o 
  -5  -5   5     8142.90     7892.37     86.49 o 
  -4  -5   5     1242.59     1241.16     23.40 o 
  -3  -5   5     8286.30     8454.11    153.20 o 
  -2  -5   5      734.75      732.83     16.03 o 
  -1  -5   5     3039.63     3001.78     40.02 o 
   0  -5   5      387.32      544.29     12.37 o 
   1  -5   5      987.30     1105.13     18.22 o 
   2  -5   5     9691.54     8887.36    120.76 o 
   3  -5   5      109.49       99.91      7.80 o 
   4  -5   5      322.42      308.45     15.26 o 
   5  -5   5     1384.02     1486.03     21.02 o 
   6  -5   5     1384.23     1503.77     21.22 o 
   7  -5   5       38.47       42.29      3.30 o 
   8  -5   5      109.44       99.94      4.45 o 
   9  -5   5     1288.06     1195.14     19.75 o 
  10  -5   5       79.75       89.77      5.98 o 
 -11  -4   5       21.76       17.66      2.13 o 
 -10  -4   5      640.75      649.82     16.79 o 
  -9  -4   5      239.57      243.78      8.69 o 
  -8  -4   5      658.32      627.91     23.48 o 
  -7  -4   5        0.56        4.52      2.63 o 
  -6  -4   5     6732.52     6379.40     72.92 o 
  -5  -4   5      124.57      171.34      7.78 o 
  -4  -4   5     1812.57     1951.33     68.90 o 
  -3  -4   5      183.18      238.08      8.26 o 
  -2  -4   5      300.90      298.39      8.76 o 
  -1  -4   5    11273.09    10821.83     81.52 o 
   0  -4   5      203.97      177.66      4.35 o 
   1  -4   5     6776.44     6876.02     66.22 o 
   2  -4   5     2218.27     2363.29     42.29 o 
   3  -4   5     4043.12     4179.10     68.39 o 
   4  -4   5      783.16      737.65     23.45 o 
   5  -4   5      198.86      194.98     12.40 o 
   6  -4   5     6446.12     6587.72     60.41 o 
   7  -4   5        1.28       21.66     22.26 o 
   8  -4   5        4.12        5.88      1.46 o 
   9  -4   5     1557.09     1538.87     45.43 o 
  10  -4   5      359.68      384.24     13.58 o 
 -11  -3   5      241.79      242.48     12.02 o 
 -10  -3   5     1304.71     1351.39     20.41 o 
  -9  -3   5      868.06      841.51     16.23 o 
  -8  -3   5      458.92      455.66     13.40 o 
  -7  -3   5      489.05      494.47     19.04 o 
  -6  -3   5      162.72      178.12      9.78 o 
  -5  -3   5      152.03      144.47      6.81 o 
  -4  -3   5      860.74      641.14     20.22 o 
  -3  -3   5     1093.38      878.51     15.89 o 
  -2  -3   5     9204.95     9185.04     84.58 o 
  -1  -3   5     4964.09     5178.76     35.81 o 
   0  -3   5     5426.50     5899.84     46.41 o 
   1  -3   5     3697.43     3833.82     32.32 o 
   2  -3   5     4487.16     5049.38     86.55 o 
   3  -3   5     2969.66     2891.43     51.52 o 
   4  -3   5      740.31      726.14     22.73 o 
   5  -3   5      237.23      249.22     13.63 o 
   6  -3   5     3983.45     4054.24     42.31 o 
   7  -3   5       74.97       68.94      4.08 o 
   8  -3   5      394.58      440.47     12.34 o 
   9  -3   5     1042.82     1038.29     19.81 o 
  10  -3   5       41.55       41.91      6.33 o 
 -12  -2   5     1410.69     1566.35     29.90 o 
 -11  -2   5       55.83       60.36      6.04 o 
 -10  -2   5        0.24        3.25      1.49 o 
  -9  -2   5        3.43        3.09      1.59 o 
  -8  -2   5      209.51      237.27      9.14 o 
  -7  -2   5     2309.12     2335.76     27.32 o 
  -6  -2   5     5388.42     5326.71     80.97 o 
  -5  -2   5     3777.22     3830.92     43.79 o 
  -4  -2   5      215.16      217.07      4.84 o 
  -3  -2   5      132.53      101.57      3.44 o 
  -2  -2   5     4357.45     4175.06     52.60 o 
  -1  -2   5     1312.52     1360.89     13.99 o 
   0  -2   5     2189.97     2272.25     20.98 o 
   1  -2   5     5964.02     6205.04     60.28 o 
   2  -2   5       34.77       30.15      2.28 o 
   3  -2   5     9632.43     9848.91    136.54 o 
   4  -2   5       79.46       74.40      6.81 o 
   5  -2   5     1457.80     1545.64     37.35 o 
   6  -2   5     1134.82     1161.21     18.25 o 
   7  -2   5      583.25      604.48     12.55 o 
   8  -2   5      667.35      659.73     12.72 o 
   9  -2   5      513.57      523.41     17.63 o 
  10  -2   5     1162.66     1250.31    148.82 o 
 -12  -1   5       17.02        8.58      2.28 o 
 -11  -1   5       75.40       91.93      5.06 o 
 -10  -1   5      302.44      315.81     10.91 o 
  -9  -1   5     2856.50     2855.62     32.16 o 
  -8  -1   5     1845.77     1766.45     17.79 o 
  -7  -1   5     2019.19     2152.43     30.68 o 
  -6  -1   5      715.44      725.12     21.99 o 
  -5  -1   5     5229.70     5179.18     57.31 o 
  -4  -1   5       82.29       89.75      4.61 o 
  -3  -1   5      375.58      365.09      6.60 o 
  -2  -1   5    18620.60    19535.47    171.12 o 
  -1  -1   5       71.94       52.80      2.73 o 
   0  -1   5     7049.70     6999.60    132.53 o 
   1  -1   5        4.80        9.67      3.09 o 
   2  -1   5     5112.88     5041.79     51.96 o 
   3  -1   5       90.60       85.26      6.73 o 
   4  -1   5       49.57       71.72      6.69 o 
   5  -1   5     1277.10     1336.76     34.23 o 
   6  -1   5      638.24      632.13     14.98 o 
   7  -1   5     5510.90     5357.08     63.81 o 
   8  -1   5       80.21       81.82      4.40 o 
   9  -1   5      448.54      449.34     22.08 o 
  10  -1   5       95.97      103.16      4.90 o 
 -12   0   5      994.06      783.51     19.19 o 
 -11   0   5      100.96      125.37      5.96 o 
 -10   0   5      294.54      298.86     10.15 o 
  -9   0   5       43.96       35.93      3.19 o 
  -8   0   5     3036.26     3144.26     31.81 o 
  -7   0   5      294.02      273.72      5.85 o 
  -6   0   5       76.98       86.32      7.18 o 
  -5   0   5     5417.79     5507.78     57.88 o 
  -4   0   5      846.13      755.88     13.44 o 
  -3   0   5     2097.51     2263.77     26.80 o 
  -2   0   5     1302.20     1183.24     17.88 o 
  -1   0   5     7474.33     7279.83     69.27 o 
   0   0   5      646.25      616.30     10.61 o 
   1   0   5     1522.65     1648.50     22.56 o 
   2   0   5     3825.38     3911.92     43.27 o 
   3   0   5     2461.48     2372.14     30.02 o 
   4   0   5     3221.80     3034.56     56.02 o 
   5   0   5     1043.11     1004.85     28.88 o 
   6   0   5      603.19      623.02     16.47 o 
   7   0   5       16.43       16.25      2.96 o 
   8   0   5      150.39      164.80      6.40 o 
   9   0   5       73.94       66.93      4.25 o 
  10   0   5       80.54       77.42      5.42 o 
 -11   1   5      329.45      347.51     11.01 o 
 -10   1   5      121.47      126.27      5.54 o 
  -9   1   5       20.24       24.19      3.59 o 
  -8   1   5     2481.12     2472.07     40.80 o 
  -7   1   5      562.62      518.66      9.81 o 
  -6   1   5       58.67       64.00      6.52 o 
  -5   1   5     1758.63     1582.25     23.23 o 
  -4   1   5     3801.29     3385.43     39.09 o 
  -3   1   5     2255.88     2301.51     28.01 o 
  -2   1   5      346.63      405.56     41.88 o 
  -1   1   5     2499.70     2560.32     30.97 o 
   0   1   5     1274.84     1054.43     23.37 o 
   1   1   5      916.84      882.06     28.51 o 
   2   1   5     6451.10     6341.99     73.29 o 
   3   1   5     2094.91     2032.71     57.31 o 
   4   1   5       18.73       30.17      4.69 o 
   5   1   5      550.64      550.44     20.77 o 
   6   1   5      201.77      228.08     14.44 o 
   7   1   5      913.19      940.34     22.06 o 
   8   1   5      187.04      202.06     10.10 o 
   9   1   5      218.61      213.77      7.86 o 
 -11   2   5      928.28      997.98     26.96 o 
 -10   2   5      135.71      150.44      6.88 o 
  -9   2   5      120.82      137.88      5.11 o 
  -8   2   5     1029.65     1047.57     17.91 o 
  -7   2   5     1441.44     1456.95     28.77 o 
  -6   2   5     1317.43     1290.61     42.75 o 
  -5   2   5       85.77       95.09      5.10 o 
  -4   2   5      600.58      522.82     12.15 o 
  -3   2   5      156.19      174.97      6.94 o 
  -2   2   5      118.86      148.43     10.08 o 
  -1   2   5    10187.47     8429.95    119.71 o 
   0   2   5     4418.11     4110.38     66.70 o 
   1   2   5      140.15      149.06      9.29 o 
   2   2   5      625.44      685.99     15.48 o 
   3   2   5       11.52       17.05      2.69 o 
   4   2   5      943.24      840.09     15.91 o 
   5   2   5       10.41       13.74      2.19 o 
   6   2   5     3465.56     3563.83     81.55 o 
   7   2   5      203.05      229.37     10.67 o 
   8   2   5      155.56      150.59      7.62 o 
   9   2   5       25.85       23.75      2.37 o 
 -11   3   5      201.14      212.83      6.10 o 
 -10   3   5      564.71      591.64     28.61 o 
  -9   3   5     1271.08     1410.09     40.27 o 
  -8   3   5       42.84       45.72      3.54 o 
  -7   3   5       40.87       40.20      4.01 o 
  -6   3   5      649.34      637.57     16.07 o 
  -5   3   5        0.69        4.86      2.48 o 
  -4   3   5     9096.89     8657.37    127.41 o 
  -3   3   5      803.81      769.22     30.06 o 
  -2   3   5     1292.20     1032.38     29.29 o 
  -1   3   5        6.93        9.30      3.00 o 
   0   3   5      870.93      916.63     25.51 o 
   1   3   5      565.85      590.17     19.89 o 
   2   3   5       41.41       38.96      5.15 o 
   3   3   5     5181.32     4891.91     62.53 o 
   4   3   5      100.62       98.86      7.04 o 
   5   3   5       25.23       28.04      3.98 o 
   6   3   5      233.16      238.26     10.87 o 
   7   3   5      314.93      302.34     11.82 o 
   8   3   5      193.94      206.70      7.98 o 
 -11   4   5        2.72        3.00      1.09 o 
 -10   4   5        1.87       -0.96      1.19 o 
  -9   4   5      629.06      619.63     12.18 o 
  -8   4   5      159.14      147.67      7.74 o 
  -7   4   5     3517.08     3614.91     48.27 o 
  -6   4   5      105.51      125.15      9.42 o 
  -5   4   5     1957.30     1791.18     23.25 o 
  -4   4   5        2.55        8.44      1.78 o 
  -3   4   5     1463.20     1346.66     79.50 o 
  -2   4   5       13.39       26.82      4.98 o 
  -1   4   5      644.36      709.30     24.50 o 
   0   4   5     6703.59     7226.85    111.08 o 
   1   4   5        0.04        2.72      4.27 o 
   2   4   5       67.07       78.21      4.04 o 
   3   4   5      741.91      698.22     15.96 o 
   4   4   5      553.97      490.95     16.80 o 
   5   4   5      323.70      310.61     13.58 o 
   6   4   5      614.25      575.05     24.26 o 
   7   4   5     1102.02     1205.14     22.33 o 
   8   4   5      254.62      225.89     23.05 o 
 -10   5   5      476.72      498.46     16.72 o 
  -9   5   5       55.09       61.00      4.16 o 
  -8   5   5     1282.94     1407.45     25.41 o 
  -7   5   5      173.04      171.33      6.76 o 
  -6   5   5      517.64      484.91     11.56 o 
  -5   5   5        4.51        7.67      1.89 o 
  -4   5   5      544.30      511.37     10.11 o 
  -3   5   5     4514.95     4412.35     35.88 o 
  -2   5   5      765.23      851.27     21.12 o 
  -1   5   5      279.71      286.09      9.19 o 
   0   5   5      883.23      897.58     15.97 o 
   1   5   5      395.66      421.52     16.85 o 
   2   5   5      883.36      858.38     79.46 o 
   3   5   5      855.62      849.95     59.73 o 
   4   5   5      642.76      657.18     38.08 o 
   5   5   5       10.27        7.21      2.27 o 
   6   5   5        7.82        5.74      1.73 o 
   7   5   5      534.48      520.77     46.93 o 
 -10   6   5        0.22       -0.21      0.83 o 
  -9   6   5      203.93      193.06      8.53 o 
  -8   6   5        0.12        3.06      1.25 o 
  -7   6   5      284.12      286.34     10.53 o 
  -6   6   5     1316.50     1369.91     35.74 o 
  -5   6   5      677.84      669.63     13.85 o 
  -4   6   5      332.45      305.02      8.43 o 
  -3   6   5      133.62      112.51      5.71 o 
  -2   6   5      576.48      612.84     13.89 o 
  -1   6   5      342.92      308.69      9.39 o 
   0   6   5      933.38     1029.23     22.29 o 
   1   6   5      371.71      368.60     11.17 o 
   2   6   5      360.77      377.80     13.83 o 
   3   6   5        0.53        1.51      1.94 o 
   4   6   5     1708.74     1785.78    104.25 o 
   5   6   5       10.12        8.39      1.98 o 
   6   6   5       23.00       28.77      3.87 o 
   7   6   5      191.73      164.40      6.11 o 
  -9   7   5      457.05      413.40     10.61 o 
  -8   7   5     1160.73     1143.19     24.29 o 
  -7   7   5      111.42      118.54      5.18 o 
  -6   7   5       30.13       27.71      2.96 o 
  -5   7   5       11.41       11.25      1.78 o 
  -4   7   5      795.96      790.86     13.73 o 
  -3   7   5      369.73      393.20      9.79 o 
  -2   7   5      286.98      300.03      8.65 o 
  -1   7   5      471.49      483.60     15.83 o 
   0   7   5      434.51      466.88     11.19 o 
   1   7   5     1150.50     1262.57     24.66 o 
   2   7   5        3.50        4.42      1.97 o 
   3   7   5      503.58      522.66     25.49 o 
   4   7   5        4.62       13.45      3.38 o 
   5   7   5        5.20        5.15      1.22 o 
   6   7   5       23.32       16.88      1.96 o 
  -8   8   5       96.24       69.29      2.84 o 
  -7   8   5      801.80      755.04     12.77 o 
  -6   8   5      124.04      123.60      4.86 o 
  -5   8   5        8.49       10.46      1.33 o 
  -4   8   5     1458.86     1364.48     21.53 o 
  -3   8   5      441.30      453.40     10.50 o 
  -2   8   5      396.94      417.35      9.56 o 
  -1   8   5       53.21       56.10      3.59 o 
   0   8   5      215.32      243.38      9.03 o 
   1   8   5      276.20      314.15     10.07 o 
   2   8   5       52.89       59.15      4.11 o 
   3   8   5      968.20      988.61     16.42 o 
   4   8   5      462.36      459.68      8.95 o 
  -6   9   5      356.71      329.34     10.24 o 
  -5   9   5       40.23       44.85      5.71 o 
  -4   9   5      399.90      366.88      8.14 o 
  -3   9   5      472.62      439.04      9.73 o 
  -2   9   5      132.98      138.90      5.73 o 
  -1   9   5      195.68      204.63     10.83 o 
   0   9   5       53.16       62.59      3.79 o 
   1   9   5      341.89      363.90      9.00 o 
   2   9   5      285.72      287.96      9.73 o 
   3   9   5       95.76      109.47      5.10 o 
  -4  10   5      422.84      373.15      9.91 o 
  -3  10   5      350.10      330.54      9.79 o 
  -2  10   5      247.19      240.21      8.30 o 
  -1  10   5      240.30      217.78      7.59 o 
   0  10   5     1087.52      939.67     17.12 o 
  -2 -14   6      895.75      828.74     17.32 o 
  -1 -14   6      135.23      128.84      4.36 o 
   0 -14   6      235.55      261.42      9.49 o 
   1 -14   6       17.04       20.18      2.65 o 
   2 -14   6       68.78       64.55      4.11 o 
  -4 -13   6      679.86      599.42     95.51 o 
  -3 -13   6      215.38      232.98      7.06 o 
  -2 -13   6       11.06       14.45      2.13 o 
  -1 -13   6       77.34       70.43      4.68 o 
   0 -13   6      596.87      565.80     17.00 o 
   1 -13   6      700.37      734.73     23.51 o 
   2 -13   6      710.85      669.10     40.58 o 
   3 -13   6      952.24      994.67     21.97 o 
   4 -13   6      257.48      272.15      9.24 o 
   5 -13   6      988.77      876.21     16.15 o 
  -6 -12   6      743.28      624.30     13.83 o 
  -5 -12   6      125.56      140.37     15.79 o 
  -4 -12   6     1144.82     1199.94     40.89 o 
  -3 -12   6       29.31       26.95      3.37 o 
  -2 -12   6      704.81      772.19     17.37 o 
  -1 -12   6      547.10      552.86     20.12 o 
   0 -12   6     1546.31     1668.86     26.91 o 
   1 -12   6      109.44      131.31      9.20 o 
   2 -12   6      448.15      477.31     17.30 o 
   3 -12   6      130.48      148.36      8.86 o 
   4 -12   6        7.58       15.02      2.87 o 
   5 -12   6     2069.94     2068.34     36.01 o 
   6 -12   6        9.97        6.75      1.46 o 
  -7 -11   6      252.05      217.94      8.19 o 
  -6 -11   6       40.33       37.98      2.90 o 
  -5 -11   6      213.55      227.41      8.54 o 
  -4 -11   6      190.02      185.75      7.06 o 
  -3 -11   6     6403.14     6766.75    132.35 o 
  -2 -11   6      213.95      228.23     13.81 o 
  -1 -11   6        1.03        6.15      5.87 o 
   0 -11   6        0.74        7.26      2.75 o 
   1 -11   6      535.24      511.94     20.23 o 
   2 -11   6     3152.73     3070.34     72.95 o 
   3 -11   6      197.13      200.04      8.17 o 
   4 -11   6     1898.09     1876.06     31.39 o 
   5 -11   6      331.58      341.96      9.55 o 
   6 -11   6      748.29      788.41     19.52 o 
   7 -11   6       55.09       60.37      3.84 o 
  -8 -10   6      196.04      174.19      6.90 o 
  -7 -10   6        6.39        7.96      1.13 o 
  -6 -10   6     1842.18     1839.45     33.17 o 
  -5 -10   6        0.59        1.14      1.61 o 
  -4 -10   6        0.20        5.66      5.06 o 
  -3 -10   6       60.06       60.07      5.33 o 
  -2 -10   6       79.45       74.56      4.52 o 
  -1 -10   6      562.71      543.56     14.78 o 
   0 -10   6      532.49      538.13     14.67 o 
   1 -10   6     2269.63     2293.49     40.10 o 
   2 -10   6        2.39        7.75      1.60 o 
   3 -10   6      150.74      165.79      6.51 o 
   4 -10   6     1250.49     1332.54     29.55 o 
   5 -10   6       69.90       77.59      5.13 o 
   6 -10   6      667.42      665.53     16.43 o 
   7 -10   6      327.19      298.32     17.39 o 
   8 -10   6      224.51      217.84      6.95 o 
  -9  -9   6      539.32      537.03     13.80 o 
  -8  -9   6       91.61       86.70      3.96 o 
  -7  -9   6      366.88      353.86     10.63 o 
  -6  -9   6      170.48      164.59      8.77 o 
  -5  -9   6      669.41      651.34     12.73 o 
  -4  -9   6       32.93       27.63      3.56 o 
  -3  -9   6      778.20      745.00     18.94 o 
  -2  -9   6     4028.47     3903.00     41.50 o 
  -1  -9   6       73.47       72.94      4.12 o 
   0  -9   6       12.20       12.34      1.65 o 
   1  -9   6     4438.11     4496.57     97.32 o 
   2  -9   6     1272.85     1276.61     27.75 o 
   3  -9   6      472.49      485.89     10.41 o 
   4  -9   6     1053.10     1050.63     35.03 o 
   5  -9   6      683.24      665.54     17.39 o 
   6  -9   6     1035.56     1044.86     21.60 o 
   7  -9   6       27.82       20.59      1.86 o 
   8  -9   6     1744.39     1846.21     33.37 o 
 -10  -8   6      262.15      222.12     14.00 o 
  -9  -8   6       50.89       53.03      3.57 o 
  -8  -8   6      553.39      523.97     16.40 o 
  -7  -8   6      266.18      235.63     14.65 o 
  -6  -8   6      939.41      787.33     29.80 o 
  -5  -8   6     1947.44     1904.02     50.99 o 
  -4  -8   6      160.72      146.59      5.81 o 
  -3  -8   6        0.99        3.12      1.64 o 
  -2  -8   6     3098.02     2946.79     62.85 o 
  -1  -8   6       76.88       80.63      6.78 o 
   0  -8   6      740.38      700.24     19.47 o 
   1  -8   6     2258.24     2213.49     29.12 o 
   2  -8   6      945.95      907.48     14.43 o 
   3  -8   6      180.93      175.50      5.90 o 
   4  -8   6      222.64      239.53      8.21 o 
   5  -8   6     5389.27     5451.68     66.40 o 
   6  -8   6       35.95       40.71      3.31 o 
   7  -8   6        9.27       10.47      2.00 o 
   8  -8   6      432.16      392.63     13.44 o 
   9  -8   6       43.63       53.49      3.63 o 
 -10  -7   6       13.40       18.09      1.75 o 
  -9  -7   6      656.36      650.45     15.99 o 
  -8  -7   6      201.83      172.08      8.38 o 
  -7  -7   6     1748.17     1536.67     42.92 o 
  -6  -7   6      566.20      549.22     24.72 o 
  -5  -7   6     2473.36     2343.82     27.46 o 
  -4  -7   6      142.61      146.66      5.74 o 
  -3  -7   6      624.20      582.72     50.05 o 
  -2  -7   6     4385.31     4398.73    283.27 o 
  -1  -7   6      201.59      228.60      9.40 o 
   0  -7   6        3.24       11.94      5.07 o 
   1  -7   6     1126.21     1205.58     34.28 o 
   2  -7   6    12489.65    12596.99    180.07 o 
   3  -7   6       82.92       78.16      3.85 o 
   4  -7   6      310.71      320.44      8.06 o 
   5  -7   6      793.84      768.85     34.91 o 
   6  -7   6       75.73       92.87      5.92 o 
   7  -7   6     1339.03     1379.43     24.44 o 
   8  -7   6      715.10      723.09     21.21 o 
   9  -7   6     1327.08     1227.43     24.31 o 
 -11  -6   6      159.31      134.85      6.21 o 
 -10  -6   6      620.28      638.61     14.70 o 
  -9  -6   6      269.53      245.43     15.62 o 
  -8  -6   6     1091.31     1057.17     18.50 o 
  -7  -6   6      110.17       91.87      9.74 o 
  -6  -6   6      439.99      438.76     10.46 o 
  -5  -6   6     2636.59     2619.19     33.31 o 
  -4  -6   6       41.34       62.49     16.21 o 
  -3  -6   6      266.04      270.48     10.48 o 
  -2  -6   6      343.94      311.02     11.06 o 
  -1  -6   6     7217.27     6717.99     72.96 o 
   0  -6   6      566.42      558.49     13.45 o 
   1  -6   6       13.52       26.31      2.51 o 
   2  -6   6     1558.82     1637.28     26.56 o 
   3  -6   6       17.72       19.71      4.06 o 
   4  -6   6      765.12      736.19     17.36 o 
   5  -6   6     2145.10     2172.35     44.60 o 
   6  -6   6     3006.21     3027.59     40.86 o 
   7  -6   6       34.51       42.89      3.91 o 
   8  -6   6       72.85       80.50      4.80 o 
   9  -6   6      170.78      168.25      8.52 o 
 -11  -5   6       67.97       62.28      7.94 o 
 -10  -5   6       48.09       58.11      3.85 o 
  -9  -5   6      343.37      344.32     10.35 o 
  -8  -5   6     1695.83     1593.51     39.70 o 
  -7  -5   6      232.49      244.93      9.93 o 
  -6  -5   6     1925.51     1835.32     51.91 o 
  -5  -5   6     1957.88     1910.54     81.92 o 
  -4  -5   6     5059.71     4892.86     65.43 o 
  -3  -5   6     3518.92     3553.96     86.86 o 
  -2  -5   6      485.71      426.96     12.10 o 
  -1  -5   6      442.03      442.28     11.33 o 
   0  -5   6     1495.23     1662.26     18.72 o 
   1  -5   6      245.44      258.22      6.27 o 
   2  -5   6     9064.03     9183.04    129.72 o 
   3  -5   6     5605.66     5410.34     87.37 o 
   4  -5   6      744.09      732.73     16.67 o 
   5  -5   6      100.43      116.02      5.46 o 
   6  -5   6     1529.60     1618.80     28.00 o 
   7  -5   6        1.00        2.67      1.38 o 
   8  -5   6       48.47       58.85      4.15 o 
   9  -5   6     2282.87     2210.10     40.99 o 
 -11  -4   6      343.57      313.22      9.58 o 
 -10  -4   6      266.68      297.67      8.74 o 
  -9  -4   6      403.22      422.19      9.45 o 
  -8  -4   6      182.72      188.01      9.00 o 
  -7  -4   6     1507.34     1464.40     23.03 o 
  -6  -4   6     2074.81     1977.56     22.20 o 
  -5  -4   6      591.22      590.45     15.14 o 
  -4  -4   6       33.24       27.53     11.59 o 
  -3  -4   6     2343.66     2596.35     84.42 o 
  -2  -4   6      857.07      952.51     89.68 o 
  -1  -4   6     7743.24     7545.13     61.13 o 
   0  -4   6     1916.68     1852.44     16.75 o 
   1  -4   6     5722.69     5691.29     90.99 o 
   2  -4   6      169.68      167.14      9.26 o 
   3  -4   6      556.18      602.91     20.25 o 
   4  -4   6       15.89       20.55      4.07 o 
   5  -4   6        8.24        9.12      1.68 o 
   6  -4   6     6888.96     6863.50    139.15 o 
   7  -4   6       32.12       39.27      3.85 o 
   8  -4   6        2.78        4.35      1.44 o 
   9  -4   6      135.98      131.19      8.15 o 
 -11  -3   6       34.43       23.96      3.54 o 
 -10  -3   6      424.50      438.43     14.35 o 
  -9  -3   6     4031.71     4108.80     42.42 o 
  -8  -3   6     1384.03     1406.22     25.75 o 
  -7  -3   6      141.02      132.58      5.44 o 
  -6  -3   6     2742.12     2814.09     52.03 o 
  -5  -3   6      409.66      392.06     15.50 o 
  -4  -3   6     8845.23     9152.02    128.57 o 
  -3  -3   6     1690.52     1901.62     20.80 o 
  -2  -3   6    12975.70    12809.79    120.98 o 
  -1  -3   6     1494.65     1612.13     18.08 o 
   0  -3   6     2859.51     3084.32     27.88 o 
   1  -3   6      605.30      757.82     13.09 o 
   2  -3   6      332.81      368.08      8.86 o 
   3  -3   6     6090.09     5859.75     90.36 o 
   4  -3   6      124.82      132.32      9.52 o 
   5  -3   6      653.89      660.07     13.01 o 
   6  -3   6      679.49      703.61     16.88 o 
   7  -3   6      968.74      980.22     15.90 o 
   8  -3   6       65.95       61.53      4.39 o 
   9  -3   6        0.42        0.55      2.61 o 
 -11  -2   6      188.98      207.56     12.14 o 
 -10  -2   6      107.70      111.55      4.88 o 
  -9  -2   6      999.32      971.35     14.02 o 
  -8  -2   6      175.14      156.32      5.29 o 
  -7  -2   6      510.00      465.04     10.13 o 
  -6  -2   6        8.61        7.82      1.69 o 
  -5  -2   6    11355.96    11299.95    108.79 o 
  -4  -2   6        5.66       16.06      2.11 o 
  -3  -2   6     2178.75     2545.49     31.77 o 
  -2  -2   6      271.65      368.79      9.21 o 
  -1  -2   6       75.09      111.96      3.52 o 
   0  -2   6     8882.90     8728.65    113.46 o 
   1  -2   6      190.91      175.85      5.87 o 
   2  -2   6     5262.01     5436.23     56.40 o 
   3  -2   6     1196.30     1267.14     30.41 o 
   4  -2   6     2608.28     2561.52     51.15 o 
   5  -2   6      741.46      743.50     17.02 o 
   6  -2   6        4.27        5.60      1.81 o 
   7  -2   6     3292.76     3296.39     35.28 o 
   8  -2   6        6.17        8.19      1.85 o 
   9  -2   6        0.09        2.11      0.93 o 
 -11  -1   6      207.79      249.20      8.23 o 
 -10  -1   6       49.09       54.06      4.28 o 
  -9  -1   6     2028.80     1975.35     21.08 o 
  -8  -1   6     1916.88     1835.52     18.36 o 
  -7  -1   6     1192.14     1212.05     12.81 o 
  -6  -1   6      347.51      377.38     15.01 o 
  -5  -1   6       16.68       18.58      2.21 o 
  -4  -1   6       28.18       36.81      2.73 o 
  -3  -1   6      844.38      694.86     19.50 o 
  -2  -1   6      439.46      345.76     12.86 o 
  -1  -1   6     8720.48     8838.37    122.11 o 
   0  -1   6     2432.00     2479.14     37.43 o 
   1  -1   6     3278.10     3408.87     49.33 o 
   2  -1   6     1945.40     1986.35     26.66 o 
   3  -1   6     1640.08     1795.22     38.34 o 
   4  -1   6     2223.65     2212.39     46.42 o 
   5  -1   6      294.38      311.68     11.52 o 
   6  -1   6       88.98       97.05      8.29 o 
   7  -1   6     1327.56     1323.93     24.28 o 
   8  -1   6        5.92        9.04      1.59 o 
   9  -1   6      368.96      416.33     15.99 o 
 -11   0   6     2475.26     2896.71     36.12 o 
 -10   0   6       88.76      100.57      8.21 o 
  -9   0   6       12.02       25.94      3.19 o 
  -8   0   6        0.05        1.01      1.79 o 
  -7   0   6      671.15      701.81     11.03 o 
  -6   0   6     2101.52     2045.66     41.77 o 
  -5   0   6     5621.63     5598.44    138.60 o 
  -4   0   6     5269.67     5142.76     79.04 o 
  -3   0   6      379.82      379.75     14.27 o 
  -2   0   6      563.41      532.63     17.13 o 
  -1   0   6     1558.70     1338.40     29.93 o 
   0   0   6     1052.93     1201.23     19.14 o 
   1   0   6     2380.36     2333.54     38.04 o 
   2   0   6     2339.68     2387.56     31.54 o 
   3   0   6       18.05       16.86      3.42 o 
   4   0   6     3187.68     3029.13    162.17 o 
   5   0   6        4.93       12.08      3.35 o 
   6   0   6     1158.20     1154.53     23.29 o 
   7   0   6      186.25      187.12      8.63 o 
   8   0   6      288.57      280.21      7.79 o 
   9   0   6      214.39      195.50     12.78 o 
 -11   1   6        0.43        2.81      2.50 o 
 -10   1   6      374.67      429.04     19.33 o 
  -9   1   6      152.94      157.14      7.36 o 
  -8   1   6     3543.43     3645.01     47.01 o 
  -7   1   6     3046.92     3054.41     45.61 o 
  -6   1   6     1773.66     1876.77     22.73 o 
  -5   1   6     1022.51     1039.79     26.34 o 
  -4   1   6     3606.90     3287.48     57.57 o 
  -3   1   6      127.37      137.22      8.84 o 
  -2   1   6      623.88      591.37     12.59 o 
  -1   1   6    10081.33    10115.38     98.35 o 
   0   1   6      113.22       85.20      7.22 o 
   1   1   6     2953.93     2825.92     52.52 o 
   2   1   6        0.29        0.26      1.01 o 
   3   1   6     3089.02     3183.04     59.83 o 
   4   1   6       53.92       50.15      4.55 o 
   5   1   6      112.08      114.61      5.35 o 
   6   1   6      427.98      430.24     14.05 o 
   7   1   6       52.82       52.73      6.02 o 
   8   1   6     1850.10     1677.96     42.84 o 
   9   1   6      126.42      125.00      6.47 o 
 -11   2   6     1159.44     1239.04     26.23 o 
 -10   2   6      199.97      218.86      7.82 o 
  -9   2   6      357.34      396.04     13.68 o 
  -8   2   6        4.24        5.80      2.10 o 
  -7   2   6     2655.17     2849.81     40.23 o 
  -6   2   6       44.88       36.72      3.74 o 
  -5   2   6       33.44       50.94     11.42 o 
  -4   2   6     4169.96     4048.70     69.94 o 
  -3   2   6     1147.08     1022.29     28.97 o 
  -2   2   6      889.89      908.63     18.35 o 
  -1   2   6      237.53      186.93      7.83 o 
   0   2   6     4023.92     3749.51     83.14 o 
   1   2   6      490.48      478.27     19.69 o 
   2   2   6      120.48      134.09     10.05 o 
   3   2   6     1062.33     1044.98     32.85 o 
   4   2   6      376.35      340.95     18.90 o 
   5   2   6      761.13      728.28     19.09 o 
   6   2   6      525.74      536.49     27.02 o 
   7   2   6      516.01      536.42     38.73 o 
   8   2   6        4.00        2.62      1.20 o 
 -11   3   6       72.49      104.83      5.56 o 
 -10   3   6      410.99      423.46     12.72 o 
  -9   3   6        9.59        7.82      1.49 o 
  -8   3   6       64.32       79.40      5.64 o 
  -7   3   6     2478.90     2557.63     37.40 o 
  -6   3   6      459.60      451.20     10.62 o 
  -5   3   6      114.54       98.22      4.65 o 
  -4   3   6     1027.40      932.84     15.75 o 
  -3   3   6     2870.67     2531.36    131.57 o 
  -2   3   6     1292.80     1165.79    103.70 o 
  -1   3   6       17.72       28.90      5.45 o 
   0   3   6      926.87      931.43     27.44 o 
   1   3   6      273.85      258.53     16.55 o 
   2   3   6      242.47      208.82      7.83 o 
   3   3   6     2282.33     2075.40     53.47 o 
   4   3   6     1027.46      959.15     22.90 o 
   5   3   6        0.99        2.08      1.68 o 
   6   3   6       79.30       67.48      5.32 o 
   7   3   6      166.94      161.68      6.73 o 
   8   3   6      118.64      101.58      4.15 o 
 -10   4   6      841.63      888.54     15.61 o 
  -9   4   6      106.61      108.99      4.50 o 
  -8   4   6      236.75      234.78      7.55 o 
  -7   4   6      707.44      715.83     14.14 o 
  -6   4   6     1165.70     1144.98     18.35 o 
  -5   4   6      951.46      851.24     15.12 o 
  -4   4   6       14.81       17.36      2.42 o 
  -3   4   6      279.63      262.05     10.21 o 
  -2   4   6      253.14      244.38      5.87 o 
  -1   4   6       77.64       77.69      4.16 o 
   0   4   6     3935.45     3848.31     52.12 o 
   1   4   6     1751.66     1696.49     29.86 o 
   2   4   6      236.67      236.25     16.33 o 
   3   4   6       96.63       76.33      7.44 o 
   4   4   6       28.58       33.91      4.44 o 
   5   4   6      152.37      120.91      7.11 o 
   6   4   6        1.44        0.33      2.30 o 
   7   4   6     1235.06     1339.84     29.21 o 
 -10   5   6       95.49       92.99      4.26 o 
  -9   5   6      377.87      391.06      7.49 o 
  -8   5   6     1161.41     1234.75     20.89 o 
  -7   5   6       14.62       20.33      2.49 o 
  -6   5   6        7.99        7.73      1.84 o 
  -5   5   6      586.51      538.21     11.79 o 
  -4   5   6       29.08       25.25      2.85 o 
  -3   5   6     4131.95     3994.89     51.78 o 
  -2   5   6      514.79      546.81     17.00 o 
  -1   5   6      976.71     1069.96     32.17 o 
   0   5   6       21.67       35.77      4.05 o 
   1   5   6      309.05      310.45     17.16 o 
   2   5   6       73.26       72.85     13.90 o 
   3   5   6        3.63        5.85      2.29 o 
   4   5   6     1794.52     1812.66    195.53 o 
   5   5   6       54.40       46.75      3.90 o 
   6   5   6        0.36        3.01      1.75 o 
  -9   6   6        7.29        7.39      1.62 o 
  -8   6   6      463.77      436.73      9.56 o 
  -7   6   6       62.76       62.68      3.35 o 
  -6   6   6     1587.24     1626.87     20.60 o 
  -5   6   6       37.76       33.79      3.56 o 
  -4   6   6     1737.88     1700.26     66.76 o 
  -3   6   6       87.49       76.74      5.39 o 
  -2   6   6      908.77      950.96     20.47 o 
  -1   6   6       19.23       26.16      3.41 o 
   0   6   6      269.76      300.68     10.84 o 
   1   6   6     2713.49     2844.77    196.95 o 
   2   6   6       20.89       23.31      3.30 o 
   3   6   6       47.36       60.56      4.75 o 
   4   6   6      181.45      188.91      7.48 o 
   5   6   6      165.01      151.85      7.23 o 
   6   6   6       93.28       79.78      4.30 o 
  -8   7   6       88.03       80.52      6.26 o 
  -7   7   6     1194.99     1204.04     15.38 o 
  -6   7   6       15.86       16.08      1.81 o 
  -5   7   6      300.50      306.67      7.55 o 
  -4   7   6        1.68        4.63      2.55 o 
  -3   7   6      191.96      215.80      8.47 o 
  -2   7   6     1879.40     2078.34     31.06 o 
  -1   7   6      265.83      314.08     10.46 o 
   0   7   6      212.57      213.18     12.20 o 
   1   7   6      368.52      379.89     20.45 o 
   2   7   6      147.63      162.52      8.51 o 
   3   7   6      258.21      257.58     19.46 o 
   4   7   6      235.29      252.84      9.67 o 
  -7   8   6        0.44        3.82      1.24 o 
  -6   8   6       27.11       30.47      2.13 o 
  -5   8   6      431.38      440.84     16.41 o 
  -4   8   6      355.32      353.53     12.14 o 
  -3   8   6      390.55      389.65     10.02 o 
  -2   8   6       92.94       98.37      5.10 o 
  -1   8   6      422.63      464.70     16.38 o 
   0   8   6       34.68       33.83      4.37 o 
   1   8   6      313.69      371.15     13.29 o 
   2   8   6      183.08      198.73      8.55 o 
   3   8   6       84.31       71.97      4.49 o 
  -5   9   6       12.26        8.61      1.58 o 
  -4   9   6        2.22        2.17      1.27 o 
  -3   9   6      288.38      282.16      9.90 o 
  -2   9   6       58.91       69.24      4.88 o 
  -1   9   6      139.45      137.05      6.70 o 
   0   9   6      161.76      164.08      6.88 o 
   1   9   6      197.77      180.41      8.84 o 
  -2 -14   7      377.20      340.26     22.25 o 
  -1 -14   7      264.46      256.94      6.17 o 
   0 -14   7      380.05      365.04     10.74 o 
   1 -14   7      284.19      275.95      8.92 o 
   2 -14   7      141.60      126.23      5.33 o 
  -5 -13   7       91.20       87.42      3.32 o 
  -4 -13   7       92.34       83.59      3.40 o 
  -3 -13   7      831.20      852.31     14.61 o 
  -2 -13   7      140.39      159.52     12.84 o 
  -1 -13   7       54.37       46.13      3.88 o 
   0 -13   7      509.43      542.85     16.98 o 
   1 -13   7      281.28      307.45     10.09 o 
   2 -13   7     2517.99     2518.46     53.10 o 
   3 -13   7        2.86        4.50      1.05 o 
   4 -13   7      494.42      536.45     12.91 o 
  -6 -12   7      577.86      515.14      9.27 o 
  -5 -12   7        1.10        1.04      0.90 o 
  -4 -12   7       38.93       39.96      3.40 o 
  -3 -12   7      571.29      643.67     15.12 o 
  -2 -12   7      447.29      511.17     13.59 o 
  -1 -12   7     2147.32     2274.53     89.03 o 
   0 -12   7      184.03      181.49     13.52 o 
   1 -12   7      616.28      634.99     19.96 o 
   2 -12   7       48.80       68.24      6.19 o 
   3 -12   7      105.21      111.34      7.37 o 
   4 -12   7        3.64        2.33      1.51 o 
   5 -12   7      285.63      272.50      9.45 o 
  -7 -11   7      282.30      226.56     18.04 o 
  -6 -11   7      307.32      320.45     12.27 o 
  -5 -11   7      791.66      829.21     28.05 o 
  -4 -11   7      123.55      129.66      5.82 o 
  -3 -11   7     1180.11     1235.29     23.95 o 
  -2 -11   7     1028.15     1037.20     31.09 o 
  -1 -11   7        4.23        3.91      3.83 o 
   0 -11   7      160.30      169.93      7.84 o 
   1 -11   7      967.90      937.62     41.29 o 
   2 -11   7      632.99      687.80     16.00 o 
   3 -11   7     1143.21     1157.41     20.98 o 
   4 -11   7     1735.52     1869.92     47.64 o 
   5 -11   7      615.79      624.25     18.01 o 
   6 -11   7     1184.08     1292.74     25.34 o 
  -8 -10   7       13.73       13.17      1.71 o 
  -7 -10   7      169.05      158.06      3.74 o 
  -6 -10   7      844.47      834.45     16.27 o 
  -5 -10   7     2017.81     1982.46     62.03 o 
  -4 -10   7      422.38      469.62     11.39 o 
  -3 -10   7     2093.99     2215.42     54.95 o 
  -2 -10   7      126.54      123.82     10.84 o 
  -1 -10   7      682.94      700.64     13.48 o 
   0 -10   7      734.61      699.79     13.45 o 
   1 -10   7     3183.03     3176.58     34.74 o 
   2 -10   7      387.49      375.83      9.78 o 
   3 -10   7      558.42      556.90     14.35 o 
   4 -10   7      250.31      267.40      7.68 o 
   5 -10   7       61.83       69.54      4.42 o 
   6 -10   7     1861.90     1982.04     38.63 o 
   7 -10   7       20.98       16.63      2.09 o 
  -9  -9   7      643.74      583.03     52.14 o 
  -8  -9   7      570.94      532.75     11.47 o 
  -7  -9   7      435.88      419.63     14.84 o 
  -6  -9   7      233.66      249.66      9.84 o 
  -5  -9   7        0.28        6.99      1.53 o 
  -4  -9   7       53.54       65.74      7.99 o 
  -3  -9   7      200.16      222.89      7.67 o 
  -2  -9   7    12805.03    12290.66    180.65 o 
  -1  -9   7      480.53      441.90     11.13 o 
   0  -9   7       17.08       13.57      1.80 o 
   1  -9   7        1.09        3.36      1.31 o 
   2  -9   7     1391.49     1351.70     22.50 o 
   3  -9   7     3097.73     2921.85     33.52 o 
   4  -9   7      320.13      315.85      9.46 o 
   5  -9   7     2838.77     2798.59     39.28 o 
   6  -9   7      373.59      386.38     17.83 o 
   7  -9   7      894.76      927.18     23.29 o 
   8  -9   7       29.52       33.18      2.94 o 
 -10  -8   7      432.78      410.83     10.86 o 
  -9  -8   7       73.72       70.76      3.18 o 
  -8  -8   7        0.26        1.75      1.22 o 
  -7  -8   7      179.68      151.32      8.59 o 
  -6  -8   7        2.50        5.10      1.94 o 
  -5  -8   7     3229.50     3190.89     37.08 o 
  -4  -8   7        9.03       12.28      1.84 o 
  -3  -8   7      367.92      315.97     11.63 o 
  -2  -8   7      472.00      421.09     10.79 o 
  -1  -8   7      594.95      545.31     14.77 o 
   0  -8   7      185.33      170.95      5.27 o 
   1  -8   7      774.66      760.92     13.02 o 
   2  -8   7     4410.18     4307.62     45.98 o 
   3  -8   7        9.30       13.92      2.71 o 
   4  -8   7      186.00      210.68     10.64 o 
   5  -8   7      981.88     1093.40     33.66 o 
   6  -8   7      160.38      171.66     12.28 o 
   7  -8   7      705.15      731.39     14.95 o 
   8  -8   7      230.59      189.78      7.07 o 
 -10  -7   7      106.25       99.30      3.67 o 
  -9  -7   7        3.14        3.69      1.35 o 
  -8  -7   7      820.71      770.60     26.04 o 
  -7  -7   7      461.21      445.80     10.18 o 
  -6  -7   7     2053.05     1979.80     33.10 o 
  -5  -7   7      660.02      617.85     10.32 o 
  -4  -7   7     2689.05     2722.14     38.76 o 
  -3  -7   7        1.34        1.63      1.70 o 
  -2  -7   7     1166.17     1151.67     33.32 o 
  -1  -7   7     7011.25     7053.08     82.67 o 
   0  -7   7       12.72       13.14      2.32 o 
   1  -7   7      107.35      118.83     10.16 o 
   2  -7   7     5774.22     6044.08     56.25 o 
   3  -7   7     2421.23     2443.14     29.37 o 
   4  -7   7      337.88      380.05     12.16 o 
   5  -7   7     1233.30     1284.10     35.40 o 
   6  -7   7     1073.94     1121.27     31.93 o 
   7  -7   7      879.35      889.80     23.48 o 
   8  -7   7      108.37       88.79      4.31 o 
 -10  -6   7      249.13      248.29      9.04 o 
  -9  -6   7      918.73      886.32     27.35 o 
  -8  -6   7      114.20      121.10      5.99 o 
  -7  -6   7     1191.68     1125.24     22.54 o 
  -6  -6   7      574.21      571.35     15.38 o 
  -5  -6   7      813.30      768.17     13.74 o 
  -4  -6   7     2625.22     2665.18     40.33 o 
  -3  -6   7      875.90      859.31     19.93 o 
  -2  -6   7      320.02      296.47     26.85 o 
  -1  -6   7     5795.07     5706.30     64.97 o 
   0  -6   7     1027.96     1016.34     19.48 o 
   1  -6   7      585.18      564.03     20.85 o 
   2  -6   7     3077.08     3237.56     42.79 o 
   3  -6   7     1589.69     1618.64     21.67 o 
   4  -6   7      168.10      154.57      6.13 o 
   5  -6   7       46.64       71.23      4.87 o 
   6  -6   7     4306.80     4472.68     53.51 o 
   7  -6   7       30.85       32.65      4.62 o 
   8  -6   7       49.87       51.26      3.54 o 
   9  -6   7      285.22      249.60      8.45 o 
 -11  -5   7        0.14        1.84      0.98 o 
 -10  -5   7      249.74      216.49      6.99 o 
  -9  -5   7      121.58      140.21      5.41 o 
  -8  -5   7      430.70      426.24     11.08 o 
  -7  -5   7      203.58      190.54      7.41 o 
  -6  -5   7     3850.51     3698.43     34.96 o 
  -5  -5   7     1630.29     1564.07     32.46 o 
  -4  -5   7     4102.28     3994.02     70.41 o 
  -3  -5   7      666.66      689.10     22.38 o 
  -2  -5   7      917.08      882.30     90.18 o 
  -1  -5   7     4528.54     4636.24     53.56 o 
   0  -5   7      363.20      378.72     10.38 o 
   1  -5   7      125.03      146.52      6.21 o 
   2  -5   7     1167.71     1245.10     30.38 o 
   3  -5   7    12022.05    12102.84    119.37 o 
   4  -5   7      262.85      262.74      7.75 o 
   5  -5   7      121.05      137.71      7.23 o 
   6  -5   7      749.70      768.01     24.95 o 
   7  -5   7       66.77       68.35      4.62 o 
   8  -5   7      804.41      782.83     24.34 o 
   9  -5   7      268.41      259.13      9.60 o 
 -11  -4   7       82.03       68.88      5.01 o 
 -10  -4   7      277.36      275.31      7.98 o 
  -9  -4   7     1385.69     1521.40     18.22 o 
  -8  -4   7      563.43      572.47     12.51 o 
  -7  -4   7     1356.26     1359.57     20.61 o 
  -6  -4   7      288.89      282.85      5.89 o 
  -5  -4   7     1237.33     1191.22     31.47 o 
  -4  -4   7     2543.28     2602.43     50.78 o 
  -3  -4   7       30.15       48.78      5.40 o 
  -2  -4   7      938.05      948.77     17.25 o 
  -1  -4   7      484.03      423.22      8.74 o 
   0  -4   7     8612.77     8046.04     65.23 o 
   1  -4   7      202.79      210.99      6.86 o 
   2  -4   7       20.78       21.80      3.61 o 
   3  -4   7     1345.60     1348.57     33.34 o 
   4  -4   7       40.84       50.20      2.87 o 
   5  -4   7      429.29      423.32     12.61 o 
   6  -4   7     1043.05     1033.79     21.05 o 
   7  -4   7     2073.81     2045.77     41.80 o 
   8  -4   7       78.36       70.94      4.22 o 
   9  -4   7        3.19        2.68      1.55 o 
 -11  -3   7      105.52      132.44      6.39 o 
 -10  -3   7       62.56       68.81      3.74 o 
  -9  -3   7       68.27       77.31      3.42 o 
  -8  -3   7      872.89      878.80     11.88 o 
  -7  -3   7     1960.27     1946.49     24.95 o 
  -6  -3   7      247.73      269.91      6.12 o 
  -5  -3   7     2750.54     2712.50     52.09 o 
  -4  -3   7     1793.87     1701.71     25.92 o 
  -3  -3   7     5101.75     5053.51     55.86 o 
  -2  -3   7     3609.74     3718.51     43.46 o 
  -1  -3   7     1353.97     1292.83     20.51 o 
   0  -3   7      224.56      215.86      8.81 o 
   1  -3   7     1646.10     1818.16     25.73 o 
   2  -3   7      106.73      118.33      8.01 o 
   3  -3   7     5699.09     5672.48     89.80 o 
   4  -3   7     3687.93     3561.06     44.65 o 
   5  -3   7      717.20      693.47     16.36 o 
   6  -3   7        3.44        9.29      4.66 o 
   7  -3   7     1210.01     1239.72     22.95 o 
   8  -3   7       19.44       21.40      2.51 o 
   9  -3   7       17.94       26.35      3.43 o 
 -11  -2   7      632.94      764.51     14.60 o 
 -10  -2   7      410.65      389.80      8.80 o 
  -9  -2   7      291.66      307.10      8.49 o 
  -8  -2   7      895.41      892.95     11.76 o 
  -7  -2   7      116.13      111.86      3.89 o 
  -6  -2   7     1738.54     1826.10     22.89 o 
  -5  -2   7     2162.83     2030.01     40.35 o 
  -4  -2   7     1230.69     1249.89     21.26 o 
  -3  -2   7      134.86      108.81      5.85 o 
  -2  -2   7     2015.33     2266.88     42.92 o 
  -1  -2   7      497.00      463.37     15.90 o 
   0  -2   7     3822.34     3722.93     41.79 o 
   1  -2   7     1446.11     1444.37     31.11 o 
   2  -2   7     5399.06     5449.16     58.23 o 
   3  -2   7      551.93      574.24     19.97 o 
   4  -2   7      473.35      483.69     13.02 o 
   5  -2   7      123.99      110.54      6.64 o 
   6  -2   7        0.26        1.94      1.46 o 
   7  -2   7     3352.87     3329.91     34.26 o 
   8  -2   7       18.30       21.01      2.53 o 
   9  -2   7       24.42       32.80      3.75 o 
 -11  -1   7      800.11      755.69    126.11 o 
 -10  -1   7       31.02       27.26      2.25 o 
  -9  -1   7      628.20      679.83     12.60 o 
  -8  -1   7     4371.34     4278.44     36.03 o 
  -7  -1   7     1750.65     1742.93     20.26 o 
  -6  -1   7      467.96      502.40     12.00 o 
  -5  -1   7     1949.91     1938.51     39.60 o 
  -4  -1   7       89.18       71.27      6.31 o 
  -3  -1   7     4692.10     4740.04     75.86 o 
  -2  -1   7      849.00      901.78     24.31 o 
  -1  -1   7    11757.16    11705.53    159.83 o 
   0  -1   7     1645.12     1746.33     24.90 o 
   1  -1   7     1331.06     1387.92     21.77 o 
   2  -1   7      334.67      344.02      9.83 o 
   3  -1   7        6.19       16.55      5.39 o 
   4  -1   7     2115.89     2062.54     72.10 o 
   5  -1   7       28.52       26.59      3.02 o 
   6  -1   7      940.69      964.57     19.47 o 
   7  -1   7      406.79      416.98      9.64 o 
   8  -1   7      684.22      664.01     14.00 o 
   9  -1   7      155.52      149.50      7.26 o 
 -11   0   7      665.66      799.31     20.77 o 
 -10   0   7      351.57      385.23      8.61 o 
  -9   0   7      308.06      346.82     10.86 o 
  -8   0   7      925.02      893.49     18.91 o 
  -7   0   7      126.61      125.09      5.27 o 
  -6   0   7      314.95      326.82      8.48 o 
  -5   0   7        1.05        3.99      2.05 o 
  -4   0   7     8654.16     8342.78    121.56 o 
  -3   0   7       40.16       66.26      6.40 o 
  -2   0   7      293.30      319.79     14.30 o 
  -1   0   7        8.40        8.10      2.54 o 
   0   0   7      199.33      153.75      9.72 o 
   1   0   7     2807.71     2670.53     71.38 o 
   2   0   7      332.85      323.97     10.15 o 
   3   0   7     3929.47     3950.10     64.79 o 
   4   0   7      953.37      945.64     28.10 o 
   5   0   7     1529.81     1448.14     25.29 o 
   6   0   7      245.50      250.31      9.52 o 
   7   0   7        1.42        3.39      1.22 o 
   8   0   7     1401.97     1293.54     36.87 o 
 -11   1   7      176.50      143.54      7.74 o 
 -10   1   7       81.09       95.18      5.78 o 
  -9   1   7       36.05       45.12      5.51 o 
  -8   1   7     1146.18     1186.12     22.86 o 
  -7   1   7     1276.09     1291.48     33.93 o 
  -6   1   7      782.82      790.72     31.79 o 
  -5   1   7       26.85       29.50      2.50 o 
  -4   1   7       82.56       75.26      7.26 o 
  -3   1   7      266.03      249.67     13.35 o 
  -2   1   7      233.03      183.80     11.53 o 
  -1   1   7      280.77      230.40     13.02 o 
   0   1   7     5849.71     5736.29     93.06 o 
   1   1   7      840.83      789.22     25.17 o 
   2   1   7     1162.06     1147.93     36.49 o 
   3   1   7     1085.80     1076.45     22.66 o 
   4   1   7      207.77      306.48     16.12 o 
   5   1   7      753.57      730.69     24.69 o 
   6   1   7      266.21      287.90     15.39 o 
   7   1   7      186.79      197.27     11.16 o 
   8   1   7      610.33      498.95     15.12 o 
 -11   2   7       13.63       16.55      2.50 o 
 -10   2   7     2442.10     2631.58     53.35 o 
  -9   2   7      164.03      187.19      6.18 o 
  -8   2   7       75.12       99.75      4.94 o 
  -7   2   7        1.85        4.52      1.99 o 
  -6   2   7      743.24      785.05     17.94 o 
  -5   2   7     1665.37     1668.93     19.23 o 
  -4   2   7     3012.70     3056.85     33.14 o 
  -3   2   7     3025.45     2866.52     39.15 o 
  -2   2   7       31.57       32.10      5.26 o 
  -1   2   7       29.71       33.11      5.52 o 
   0   2   7     1494.72     1352.33     25.89 o 
   1   2   7        8.59       10.21      2.81 o 
   2   2   7      617.61      561.53     28.04 o 
   3   2   7     1396.48     1440.05     41.19 o 
   4   2   7      119.66      123.91     10.76 o 
   5   2   7     1263.58     1200.71     33.59 o 
   6   2   7       20.14       19.10      4.55 o 
   7   2   7      417.30      419.48     15.56 o 
 -10   3   7       16.75       19.83      3.39 o 
  -9   3   7      311.95      348.77     11.23 o 
  -8   3   7      206.58      215.24      7.08 o 
  -7   3   7     2039.66     2121.40     26.66 o 
  -6   3   7     2172.49     2138.43     26.59 o 
  -5   3   7     1738.79     1796.07     26.00 o 
  -4   3   7      390.21      436.76     10.88 o 
  -3   3   7     2398.29     2270.09     34.36 o 
  -2   3   7        1.35        2.86      1.38 o 
  -1   3   7      280.09      256.28      8.63 o 
   0   3   7     4237.41     4001.78     56.03 o 
   1   3   7       66.67       55.58      4.90 o 
   2   3   7      873.87      785.08     30.26 o 
   3   3   7        9.29       12.30      4.23 o 
   4   3   7     1570.57     1508.71     41.42 o 
   5   3   7        0.84       -1.01      1.86 o 
   6   3   7       51.16       41.82      5.52 o 
   7   3   7      186.35      165.28      6.13 o 
 -10   4   7      735.80      768.97     16.79 o 
  -9   4   7      176.20      195.96      6.38 o 
  -8   4   7      368.61      356.37      8.59 o 
  -7   4   7       15.72       19.19      2.40 o 
  -6   4   7     1532.48     1540.85     34.77 o 
  -5   4   7        2.05        1.49      1.33 o 
  -4   4   7        0.76        5.00      2.53 o 
  -3   4   7     1830.92     1756.60     21.19 o 
  -2   4   7      597.05      581.61     13.05 o 
  -1   4   7       92.93       95.28      5.06 o 
   0   4   7      117.13      122.78      7.15 o 
   1   4   7     2228.87     2209.96     35.21 o 
   2   4   7       62.40       65.90      8.67 o 
   3   4   7        9.49       10.04      4.10 o 
   4   4   7      358.18      313.97     16.79 o 
   5   4   7       63.24       61.67      6.08 o 
   6   4   7      142.00      160.15      8.60 o 
  -9   5   7      306.72      291.16     11.16 o 
  -8   5   7        1.64        1.50      1.13 o 
  -7   5   7      112.09      126.46      4.80 o 
  -6   5   7     1498.96     1501.59     17.53 o 
  -5   5   7      266.55      283.71      7.26 o 
  -4   5   7      123.17      117.88      5.33 o 
  -3   5   7      498.13      531.85     14.93 o 
  -2   5   7     1340.77     1413.66     26.00 o 
  -1   5   7      482.17      495.07     18.88 o 
   0   5   7       15.37       16.60      2.79 o 
   1   5   7      289.27      337.37     17.96 o 
   2   5   7       45.44       71.28      8.23 o 
   3   5   7       31.79       29.45      5.24 o 
   4   5   7      578.36      604.00     20.60 o 
   5   5   7      358.47      360.14     22.40 o 
  -8   6   7       69.08       59.29      2.74 o 
  -7   6   7      319.10      303.53      6.35 o 
  -6   6   7      426.51      445.35     12.37 o 
  -5   6   7      706.08      722.09     12.39 o 
  -4   6   7      340.59      357.41     12.33 o 
  -3   6   7       47.31       49.57      4.38 o 
  -2   6   7      204.19      229.59     10.26 o 
  -1   6   7      110.82      115.06      6.36 o 
   0   6   7       16.29       18.51      4.46 o 
   1   6   7     1019.71     1216.39     32.60 o 
   2   6   7      482.83      551.89     19.44 o 
   3   6   7      178.52      224.51      9.67 o 
   4   6   7        0.42        0.17      1.23 o 
  -7   7   7      499.81      465.85     10.81 o 
  -6   7   7       22.90       24.80      2.17 o 
  -5   7   7       24.55       27.54      2.89 o 
  -4   7   7      198.23      195.27      6.94 o 
  -3   7   7        8.27       11.14      2.17 o 
  -2   7   7     1183.94     1301.20     21.24 o 
  -1   7   7      173.47      185.22      7.02 o 
   0   7   7      501.36      564.47     18.44 o 
   1   7   7       36.44       33.09      4.21 o 
   2   7   7       52.98       54.49      4.78 o 
   3   7   7       17.46       18.65      2.51 o 
  -5   8   7      673.91      606.03     10.61 o 
  -4   8   7       45.80       40.76      3.11 o 
  -3   8   7      649.08      631.87     16.39 o 
  -2   8   7       24.56       18.28      2.83 o 
  -1   8   7      172.62      147.74     14.05 o 
   0   8   7        1.24        0.72      0.88 o 
   1   8   7       12.84       12.33      1.38 o 
  -2 -14   8      141.81      116.10      5.13 o 
  -1 -14   8      477.42      452.86     11.83 o 
   0 -14   8       29.74       30.20      2.86 o 
   1 -14   8       20.79       23.62      2.32 o 
  -5 -13   8      180.73      149.23      3.94 o 
  -4 -13   8      517.37      482.49     11.00 o 
  -3 -13   8       87.16       83.14      8.21 o 
  -2 -13   8       16.97       23.07      1.95 o 
  -1 -13   8      884.59      913.60     15.90 o 
   0 -13   8      221.24      226.29     10.48 o 
   1 -13   8      580.16      595.37     28.27 o 
   2 -13   8     1272.65     1299.87     18.03 o 
   3 -13   8      575.73      556.96      9.99 o 
  -6 -12   8       49.20       45.59      2.52 o 
  -5 -12   8       15.72       17.48      2.20 o 
  -4 -12   8     1050.58     1075.88     38.71 o 
  -3 -12   8      631.83      655.88     11.96 o 
  -2 -12   8      701.01      763.58     16.17 o 
  -1 -12   8      430.32      482.54     18.72 o 
   0 -12   8      431.73      410.14     10.85 o 
   1 -12   8     1230.71     1241.69     20.55 o 
   2 -12   8      155.80      159.54      6.29 o 
   3 -12   8      155.59      164.30      8.17 o 
   4 -12   8       96.43       92.04      5.53 o 
   5 -12   8       62.30       76.04      4.17 o 
  -7 -11   8      147.51      128.15      4.04 o 
  -6 -11   8     1713.29     1675.56     23.06 o 
  -5 -11   8       12.38       17.68      3.81 o 
  -4 -11   8       98.76      112.45      5.06 o 
  -3 -11   8      123.51      117.78      6.28 o 
  -2 -11   8     2230.04     2326.86     46.34 o 
  -1 -11   8       87.28      101.26     11.22 o 
   0 -11   8       85.12       77.70      4.05 o 
   1 -11   8     1081.85     1194.82     17.32 o 
   2 -11   8      388.14      438.96     10.14 o 
   3 -11   8     3451.26     3632.05     68.83 o 
   4 -11   8        2.82        9.45      1.50 o 
   5 -11   8     1032.22     1101.02     66.05 o 
   6 -11   8        1.39        1.80      1.02 o 
  -8 -10   8      345.87      287.21      7.00 o 
  -7 -10   8        4.61        4.03      0.98 o 
  -6 -10   8      120.91      130.91      6.94 o 
  -5 -10   8     1781.99     1698.06     25.32 o 
  -4 -10   8       34.76       32.68      3.21 o 
  -3 -10   8       41.11       43.04      3.39 o 
  -2 -10   8     1271.21     1373.39     36.73 o 
  -1 -10   8      686.23      724.27     20.27 o 
   0 -10   8     3129.24     3056.91     33.51 o 
   1 -10   8      233.00      231.82      7.43 o 
   2 -10   8     1410.24     1401.51     22.63 o 
   3 -10   8       31.65       35.87      3.12 o 
   4 -10   8      128.00      152.02      6.79 o 
   5 -10   8        6.13        7.26      2.43 o 
   6 -10   8      176.63      160.75      7.88 o 
   7 -10   8     1251.36     1165.52     20.20 o 
  -9  -9   8      314.50      290.08      9.02 o 
  -8  -9   8     1155.81     1146.42     17.73 o 
  -7  -9   8       21.60       20.17      1.96 o 
  -6  -9   8      447.78      428.94     19.11 o 
  -5  -9   8     1069.43     1093.35     22.69 o 
  -4  -9   8     1406.41     1325.60     36.04 o 
  -3  -9   8      255.11      270.50     10.69 o 
  -2  -9   8     1368.60     1303.10     24.99 o 
  -1  -9   8     2827.25     2670.58     39.33 o 
   0  -9   8        0.24        2.73      1.52 o 
   1  -9   8      196.54      234.48      6.89 o 
   2  -9   8     1262.90     1122.62     23.54 o 
   3  -9   8      357.53      396.02     10.80 o 
   4  -9   8     1478.58     1492.55     22.03 o 
   5  -9   8     1877.14     1899.69     41.41 o 
   6  -9   8      773.88      793.69     16.50 o 
   7  -9   8      823.26      910.17     20.09 o 
  -9  -8   8        1.19        2.45      1.08 o 
  -8  -8   8     1621.06     1422.03     50.65 o 
  -7  -8   8      116.78      108.82      5.64 o 
  -6  -8   8      166.70      155.12      7.18 o 
  -5  -8   8     2045.56     2009.34     27.71 o 
  -4  -8   8     4705.67     4723.24     60.28 o 
  -3  -8   8      529.68      508.71     14.32 o 
  -2  -8   8     3641.60     3704.36     63.09 o 
  -1  -8   8      121.29      111.25      4.84 o 
   0  -8   8      781.30      778.62     13.54 o 
   1  -8   8     1215.23     1182.72     20.22 o 
   2  -8   8     3033.79     3020.32     37.60 o 
   3  -8   8      362.96      383.72     13.17 o 
   4  -8   8      179.90      172.43      8.59 o 
   5  -8   8      106.61      111.79      9.99 o 
   6  -8   8      258.94      289.67     15.08 o 
   7  -8   8      983.46     1024.94     25.97 o 
   8  -8   8       22.17       21.86      2.27 o 
 -10  -7   8      428.98      420.94     13.75 o 
  -9  -7   8       38.83       41.35      2.20 o 
  -8  -7   8     1637.73     1488.50     27.29 o 
  -7  -7   8     1786.25     1744.75     21.93 o 
  -6  -7   8      612.81      571.27     10.78 o 
  -5  -7   8      460.77      481.14     11.09 o 
  -4  -7   8       26.47       28.09      2.58 o 
  -3  -7   8       32.97       35.99      3.16 o 
  -2  -7   8      516.42      576.98     17.50 o 
  -1  -7   8    15761.07    15546.91    108.82 o 
   0  -7   8      489.81      508.50     11.66 o 
   1  -7   8      172.77      157.66      6.37 o 
   2  -7   8       13.21       15.14      2.12 o 
   3  -7   8     1817.05     1867.37     30.51 o 
   4  -7   8     2631.05     2623.30     55.31 o 
   5  -7   8      105.95      100.94      9.03 o 
   6  -7   8     1964.34     2109.71     46.22 o 
   7  -7   8      103.38      112.77      5.17 o 
   8  -7   8      346.21      266.47      9.41 o 
 -10  -6   8      365.67      339.59     20.15 o 
  -9  -6   8     1000.02      985.15     11.30 o 
  -8  -6   8       32.59       31.25      3.19 o 
  -7  -6   8        2.91        7.44      1.64 o 
  -6  -6   8       52.18       51.28      3.13 o 
  -5  -6   8       14.24        7.17      1.35 o 
  -4  -6   8     4905.68     4904.34     47.50 o 
  -3  -6   8       56.15       65.94     10.40 o 
  -2  -6   8      754.91      741.29     24.81 o 
  -1  -6   8      272.71      273.27     10.18 o 
   0  -6   8      387.59      393.90     11.85 o 
   1  -6   8      214.21      215.95      8.50 o 
   2  -6   8      112.68      139.33      5.64 o 
   3  -6   8     3493.41     3626.98     47.46 o 
   4  -6   8       73.93       64.61      4.82 o 
   5  -6   8        1.47        4.57      1.54 o 
   6  -6   8      978.91     1069.12     19.66 o 
   7  -6   8      413.88      411.02     10.52 o 
   8  -6   8      362.34      350.60      8.10 o 
 -11  -5   8        0.05        1.27      1.23 o 
 -10  -5   8      156.42      156.74      5.17 o 
  -9  -5   8      421.95      417.47      7.10 o 
  -8  -5   8        5.71        6.28      1.45 o 
  -7  -5   8     1640.24     1778.27     21.27 o 
  -6  -5   8      439.75      462.21      9.06 o 
  -5  -5   8     3569.66     3472.19     33.85 o 
  -4  -5   8      547.13      533.56     11.52 o 
  -3  -5   8     3318.01     3457.99     64.28 o 
  -2  -5   8       36.37       34.76      4.85 o 
  -1  -5   8      587.77      660.85     15.64 o 
   0  -5   8     6645.75     6669.17     71.30 o 
   1  -5   8        5.81       14.12      3.28 o 
   2  -5   8      277.48      329.96     10.15 o 
   3  -5   8     4538.09     4688.41     57.46 o 
   4  -5   8     2299.70     2266.02     33.17 o 
   5  -5   8      338.10      364.09     11.09 o 
   6  -5   8      483.88      511.26     24.78 o 
   7  -5   8      601.86      590.25     15.78 o 
   8  -5   8      227.96      218.15      6.56 o 
 -11  -4   8       48.43       42.57      4.47 o 
 -10  -4   8      636.48      631.12     11.29 o 
  -9  -4   8      349.57      379.37      8.52 o 
  -8  -4   8     1826.54     1897.21     24.44 o 
  -7  -4   8      145.94      136.83      5.03 o 
  -6  -4   8     1567.60     1471.28     15.19 o 
  -5  -4   8      761.32      756.56     10.04 o 
  -4  -4   8      475.80      448.49     18.43 o 
  -3  -4   8     3185.34     3172.43     59.05 o 
  -2  -4   8      882.99      972.81     18.56 o 
  -1  -4   8      445.05      392.26     10.73 o 
   0  -4   8     4081.77     4075.46     47.48 o 
   1  -4   8     1118.79     1162.72     27.33 o 
   2  -4   8      976.67      910.01     14.54 o 
   3  -4   8     1509.91     1598.39     21.44 o 
   4  -4   8      901.90      888.56     18.53 o 
   5  -4   8        4.09        9.93      1.90 o 
   6  -4   8       63.93       64.69      6.76 o 
   7  -4   8     2888.88     2781.40     70.30 o 
   8  -4   8       63.54       64.99      3.64 o 
 -11  -3   8      415.71      470.72     14.30 o 
 -10  -3   8        3.78        2.82      1.17 o 
  -9  -3   8      285.71      253.79      7.58 o 
  -8  -3   8      196.38      226.64      6.68 o 
  -7  -3   8      161.49      148.84      6.11 o 
  -6  -3   8      253.48      221.12      5.59 o 
  -5  -3   8     4896.88     4927.04     35.89 o 
  -4  -3   8     2359.43     2382.65     33.82 o 
  -3  -3   8     3486.17     3421.03     43.03 o 
  -2  -3   8      875.34      945.64     25.82 o 
  -1  -3   8     1316.71     1199.80     29.25 o 
   0  -3   8     2585.56     2711.51     49.69 o 
   1  -3   8      267.68      254.53     11.71 o 
   2  -3   8      350.81      375.99      9.20 o 
   3  -3   8      871.43      853.46     14.70 o 
   4  -3   8     7753.87     7602.19    102.75 o 
   5  -3   8      323.33      329.95     10.52 o 
   6  -3   8        9.79       15.09      4.37 o 
   7  -3   8      379.03      368.60     14.96 o 
   8  -3   8       24.92       25.73      3.46 o 
 -11  -2   8      244.67      306.65     11.58 o 
 -10  -2   8       20.36       13.85      1.68 o 
  -9  -2   8      449.01      443.66      9.83 o 
  -8  -2   8     1835.69     1955.42     18.90 o 
  -7  -2   8      718.80      702.19     13.47 o 
  -6  -2   8      969.50      976.02     16.02 o 
  -5  -2   8      268.87      272.45      6.43 o 
  -4  -2   8     2352.20     2357.70     47.17 o 
  -3  -2   8     1204.38     1188.29     30.37 o 
  -2  -2   8        4.60        6.87      2.42 o 
  -1  -2   8     1565.73     1597.88     35.90 o 
   0  -2   8      583.27      540.58     18.59 o 
   1  -2   8     5958.39     5823.07     62.72 o 
   2  -2   8       51.95       42.70      3.69 o 
   3  -2   8      100.70       81.71      5.37 o 
   4  -2   8      695.24      677.83     22.28 o 
   5  -2   8       25.04       20.92      2.81 o 
   6  -2   8      153.85      156.56     10.65 o 
   7  -2   8      325.77      341.62     14.52 o 
   8  -2   8     1008.55     1059.19     22.33 o 
 -11  -1   8     1445.69     1629.25     31.43 o 
 -10  -1   8       59.35       82.72      6.33 o 
  -9  -1   8        0.50        2.17      1.40 o 
  -8  -1   8      229.62      241.75      7.27 o 
  -7  -1   8     1816.49     1900.65     29.66 o 
  -6  -1   8      921.89      893.50     12.89 o 
  -5  -1   8      425.63      429.24      7.44 o 
  -4  -1   8     3777.24     3605.39     64.45 o 
  -3  -1   8     1974.43     1890.51     41.59 o 
  -2  -1   8     3596.06     3477.52     62.74 o 
  -1  -1   8     2129.82     2134.09     44.48 o 
   0  -1   8     1913.62     1862.70     40.64 o 
   1  -1   8       48.16       49.75      3.23 o 
   2  -1   8     1115.24     1082.27     26.70 o 
   3  -1   8        3.19       12.96      3.93 o 
   4  -1   8     2686.55     2628.06     52.63 o 
   5  -1   8     2047.17     1973.64     41.86 o 
   6  -1   8      247.54      255.78     13.83 o 
   7  -1   8        8.82       14.89      3.43 o 
   8  -1   8      478.00      461.03     33.52 o 
 -11   0   8       24.06       39.96      3.99 o 
 -10   0   8     1088.61     1271.85     37.58 o 
  -9   0   8      282.04      258.89     12.64 o 
  -8   0   8      184.01      183.69     11.49 o 
  -7   0   8     1042.70     1069.16     30.43 o 
  -6   0   8        4.02        7.25      1.58 o 
  -5   0   8      777.19      844.51     12.50 o 
  -4   0   8     2487.69     2413.05     23.78 o 
  -3   0   8     2876.07     2788.43     55.05 o 
  -2   0   8        0.97        7.10      2.56 o 
  -1   0   8     2117.72     2111.23     46.15 o 
   0   0   8      597.74      557.94     14.46 o 
   1   0   8     1969.46     1901.53     20.93 o 
   2   0   8     1250.34     1227.01     23.29 o 
   3   0   8     2601.35     2662.69     55.55 o 
   4   0   8      276.80      278.76     14.91 o 
   5   0   8       84.92       75.23      5.29 o 
   6   0   8       38.59       31.64      4.28 o 
   7   0   8       15.72       16.29      2.01 o 
   8   0   8     1090.57      989.84     20.15 o 
 -11   1   8       82.96       69.74      4.48 o 
 -10   1   8      548.60      588.60     22.25 o 
  -9   1   8      219.26      192.50      7.65 o 
  -8   1   8      160.57      204.01     12.20 o 
  -7   1   8     4921.20     5281.44     88.42 o 
  -6   1   8     2802.66     2932.22     39.45 o 
  -5   1   8      186.70      205.00      6.92 o 
  -4   1   8     1577.58     1571.86     23.70 o 
  -3   1   8       91.56       92.95      4.60 o 
  -2   1   8     2308.71     2403.75     46.59 o 
  -1   1   8      463.32      457.17     11.20 o 
   0   1   8     6479.36     6217.17     88.55 o 
   1   1   8     1128.34     1082.98     18.51 o 
   2   1   8      494.65      489.53     14.82 o 
   3   1   8      220.57      232.62     10.27 o 
   4   1   8        3.34        8.35      3.39 o 
   5   1   8      744.15      754.93     17.20 o 
   6   1   8       91.43       88.09      7.15 o 
   7   1   8      350.89      275.57     34.95 o 
 -10   2   8      730.31      791.04     22.12 o 
  -9   2   8      544.55      538.73     14.89 o 
  -8   2   8      414.60      480.33     13.13 o 
  -7   2   8      473.47      480.27     13.48 o 
  -6   2   8       36.87       49.82      5.03 o 
  -5   2   8       34.92       38.83      5.75 o 
  -4   2   8       13.87       16.59      3.98 o 
  -3   2   8     5703.36     5542.34     66.28 o 
  -2   2   8       47.59       35.64      3.27 o 
  -1   2   8      121.54      125.10      5.11 o 
   0   2   8       14.90       23.81      2.67 o 
   1   2   8       27.75       18.40      4.49 o 
   2   2   8     1200.83     1145.35     25.28 o 
   3   2   8       21.21       21.92      3.61 o 
   4   2   8     1426.69     1406.79     38.17 o 
   5   2   8      283.82      245.86      9.20 o 
   6   2   8      381.07      331.56     12.94 o 
   7   2   8      114.08      102.57      5.50 o 
 -10   3   8       36.01       23.27      1.81 o 
  -9   3   8       91.51       92.53      4.14 o 
  -8   3   8       16.99       17.19      1.96 o 
  -7   3   8      789.90      792.42     13.86 o 
  -6   3   8      957.11      975.33     15.97 o 
  -5   3   8      792.90      826.47     18.47 o 
  -4   3   8      154.29      138.80      5.94 o 
  -3   3   8        9.67       12.86      2.33 o 
  -2   3   8      277.75      264.71      8.71 o 
  -1   3   8       98.64       93.48      5.05 o 
   0   3   8       45.50       47.85      8.48 o 
   1   3   8     2905.90     2785.95     40.37 o 
   2   3   8      295.43      288.78     12.33 o 
   3   3   8      371.95      371.04     13.52 o 
   4   3   8      349.30      297.47     15.55 o 
   5   3   8       42.35       31.62      3.03 o 
   6   3   8      300.74      267.83     19.02 o 
  -9   4   8     1865.36     1981.92     23.19 o 
  -8   4   8      117.51      126.20      3.73 o 
  -7   4   8      102.39      111.01      3.99 o 
  -6   4   8        8.54       19.72      2.50 o 
  -5   4   8      486.17      520.66      9.93 o 
  -4   4   8      886.35      907.23     13.87 o 
  -3   4   8     1229.88     1305.62     20.21 o 
  -2   4   8     1489.40     1497.22     22.90 o 
  -1   4   8       23.36       28.14      3.35 o 
   0   4   8        0.05        0.94      1.72 o 
   1   4   8      557.37      558.14     23.49 o 
   2   4   8        5.94       10.09      4.35 o 
   3   4   8      257.44      281.52     16.90 o 
   4   4   8      385.76      381.66     15.45 o 
   5   4   8       44.65       42.46      2.50 o 
  -8   5   8      187.48      190.68      7.81 o 
  -7   5   8      153.52      152.05      8.96 o 
  -6   5   8      827.16      823.85     14.85 o 
  -5   5   8     1134.54     1198.56     24.91 o 
  -4   5   8     1123.66     1201.14     21.78 o 
  -3   5   8      115.84      142.44      5.64 o 
  -2   5   8     1120.47     1173.20     17.28 o 
  -1   5   8        3.97        7.21      2.03 o 
   0   5   8      124.53      126.83      9.14 o 
   1   5   8     1287.46     1394.88     38.98 o 
   2   5   8       13.60       22.99      3.11 o 
   3   5   8      203.80      203.57     10.87 o 
   4   5   8       14.41       16.25      2.43 o 
  -7   6   8      194.74      174.37      5.00 o 
  -6   6   8       22.58       28.78      5.06 o 
  -5   6   8      480.13      525.45     10.31 o 
  -4   6   8        4.53        5.78      1.28 o 
  -3   6   8       38.60       38.75      2.54 o 
  -2   6   8      351.50      373.79      9.92 o 
  -1   6   8      147.16      170.78      8.17 o 
   0   6   8        5.42        7.32      1.85 o 
   1   6   8       60.61       75.96      4.56 o 
   2   6   8      950.02     1048.49     22.01 o 
   3   6   8        0.34        0.96      0.95 o 
  -6   7   8      196.96      165.83      5.52 o 
  -5   7   8      420.15      376.21      7.36 o 
  -4   7   8       58.47       59.94      3.08 o 
  -3   7   8      133.27      131.93      4.82 o 
  -2   7   8      255.19      278.99     10.51 o 
  -1   7   8      415.54      415.20     28.36 o 
   0   7   8      147.63      151.00      5.00 o 
   1   7   8       61.57       53.02      2.66 o 
  -4 -13   9       89.76       74.64      2.55 o 
  -3 -13   9      232.11      227.76      5.12 o 
  -2 -13   9       78.51       67.51      3.28 o 
  -1 -13   9     1628.17     1744.81     23.53 o 
   0 -13   9      236.99      245.52     20.07 o 
   1 -13   9     1005.37     1067.72     23.54 o 
   2 -13   9      181.87      191.86      8.09 o 
   3 -13   9      719.03      716.76     15.11 o 
  -6 -12   9      173.01      159.80      4.61 o 
  -5 -12   9        3.14        4.15      0.98 o 
  -4 -12   9      740.41      758.10     11.97 o 
  -3 -12   9        6.54        5.41      1.08 o 
  -2 -12   9     1941.87     2092.41     38.53 o 
  -1 -12   9      387.48      385.71      7.46 o 
   0 -12   9     1072.68     1118.72     27.92 o 
   1 -12   9       14.38       18.93      5.01 o 
   2 -12   9        8.12       14.43      1.45 o 
   3 -12   9     1588.60     1496.39    110.14 o 
   4 -12   9       41.56       37.58      2.78 o 
  -7 -11   9      196.14      183.51      7.62 o 
  -6 -11   9       90.58       89.84      3.78 o 
  -5 -11   9     2212.89     2355.99     27.00 o 
  -4 -11   9      386.36      408.31      9.98 o 
  -3 -11   9      843.77      871.77     18.53 o 
  -2 -11   9      170.71      164.85      6.11 o 
  -1 -11   9        2.16        4.58      1.81 o 
   0 -11   9     1274.26     1331.72     23.34 o 
   1 -11   9      348.03      392.70     19.65 o 
   2 -11   9     1116.88     1176.87     16.15 o 
   3 -11   9     1410.28     1543.77     28.03 o 
   4 -11   9      790.70      768.34     10.60 o 
   5 -11   9      714.41      748.77     37.50 o 
  -8 -10   9     1319.54     1158.04     16.04 o 
  -7 -10   9        0.01        1.45      0.91 o 
  -6 -10   9       65.33       68.70      4.08 o 
  -5 -10   9       97.52       96.30      4.39 o 
  -4 -10   9       12.20       15.78      2.74 o 
  -3 -10   9     2101.19     2139.47     23.92 o 
  -2 -10   9     1017.50     1103.56     31.90 o 
  -1 -10   9     1235.97     1312.50     24.88 o 
   0 -10   9      344.63      381.77      9.99 o 
   1 -10   9      581.58      561.64     15.06 o 
   2 -10   9     2234.25     2219.34     26.19 o 
   3 -10   9       35.03       34.32      2.54 o 
   4 -10   9      186.11      192.92      5.75 o 
   5 -10   9      230.61      224.45      6.74 o 
   6 -10   9       52.60       51.88      2.48 o 
  -9  -9   9        8.56        3.77      1.27 o 
  -8  -9   9      150.30      156.90      6.50 o 
  -7  -9   9      256.54      229.83      9.89 o 
  -6  -9   9      454.41      432.86     12.06 o 
  -5  -9   9     2294.48     2273.15     74.17 o 
  -4  -9   9       10.39       15.34      2.47 o 
  -3  -9   9       18.42       27.72      3.21 o 
  -2  -9   9       76.72       87.21      6.09 o 
  -1  -9   9     4100.19     3931.92     42.66 o 
   0  -9   9        5.97       12.46      2.04 o 
   1  -9   9       73.66       73.52      4.72 o 
   2  -9   9     1381.15     1443.02     28.29 o 
   3  -9   9      320.98      345.29      9.54 o 
   4  -9   9     2908.42     2922.33     32.47 o 
   5  -9   9       21.90       28.64      3.04 o 
   6  -9   9     1664.13     1762.70     43.04 o 
   7  -9   9       29.25       35.68      2.77 o 
  -9  -8   9       18.74       19.64      1.44 o 
  -8  -8   9      674.46      587.68     14.11 o 
  -7  -8   9      679.48      610.33     15.06 o 
  -6  -8   9        4.79       10.15      1.80 o 
  -5  -8   9       99.94      101.32      4.04 o 
  -4  -8   9     2951.66     2828.77     66.19 o 
  -3  -8   9       47.11       55.82      3.62 o 
  -2  -8   9      288.16      259.59      8.81 o 
  -1  -8   9     1083.21     1152.25     19.25 o 
   0  -8   9      368.09      355.14      8.70 o 
   1  -8   9     2155.62     2127.00     34.97 o 
   2  -8   9      489.86      495.78     15.04 o 
   3  -8   9     2816.83     2902.67     42.47 o 
   4  -8   9       16.89       15.01      2.75 o 
   5  -8   9      184.37      206.36      8.15 o 
   6  -8   9       45.44       42.96      5.42 o 
   7  -8   9       94.34       80.90      3.57 o 
 -10  -7   9       31.14       31.49      3.38 o 
  -9  -7   9       99.42       93.56      4.31 o 
  -8  -7   9      296.68      273.51      6.88 o 
  -7  -7   9     1500.77     1524.00     19.81 o 
  -6  -7   9       61.69       58.28      3.38 o 
  -5  -7   9       65.91       69.06      3.67 o 
  -4  -7   9     1080.13     1099.35     15.06 o 
  -3  -7   9      933.61      920.89     16.37 o 
  -2  -7   9     1047.68     1008.34     11.43 o 
  -1  -7   9     1575.60     1508.92     22.12 o 
   0  -7   9     5236.88     5180.33     98.00 o 
   1  -7   9        4.47        7.09      3.18 o 
   2  -7   9       82.82      122.44     10.50 o 
   3  -7   9      969.04      879.74     22.73 o 
   4  -7   9       18.84       38.71      3.92 o 
   5  -7   9      870.28      911.32     33.40 o 
   6  -7   9     1994.95     2089.94     43.75 o 
   7  -7   9     1123.67     1125.68     26.03 o 
 -10  -6   9      450.76      399.53     48.36 o 
  -9  -6   9      128.38      129.30      4.48 o 
  -8  -6   9       59.45       68.99      5.02 o 
  -7  -6   9     2386.01     2346.10     31.26 o 
  -6  -6   9      261.93      244.16      6.77 o 
  -5  -6   9      212.79      203.13      6.11 o 
  -4  -6   9     2205.59     2145.76     18.37 o 
  -3  -6   9     5125.11     5200.88     44.00 o 
  -2  -6   9     1266.14     1243.15     13.34 o 
  -1  -6   9     2161.38     2306.10     24.42 o 
   0  -6   9      603.30      587.41     11.62 o 
   1  -6   9      126.90      144.11      5.84 o 
   2  -6   9      510.87      525.82     14.05 o 
   3  -6   9     3000.76     3195.29     49.66 o 
   4  -6   9      727.90      784.41     23.65 o 
   5  -6   9      134.03      129.13      6.39 o 
   6  -6   9      113.97      109.40      8.28 o 
   7  -6   9      186.69      187.49      9.63 o 
 -10  -5   9      196.89      170.14      8.69 o 
  -9  -5   9      562.35      576.75      9.98 o 
  -8  -5   9       40.46       46.83      3.59 o 
  -7  -5   9     1485.94     1526.61     19.26 o 
  -6  -5   9     1997.12     2074.10     21.54 o 
  -5  -5   9     1600.65     1523.41     15.69 o 
  -4  -5   9       58.16       68.16      2.95 o 
  -3  -5   9       10.71        9.89      1.76 o 
  -2  -5   9       74.69       64.50      2.41 o 
  -1  -5   9      416.17      440.67      7.02 o 
   0  -5   9    14267.03    14371.74    137.22 o 
   1  -5   9      451.75      476.64      8.96 o 
   2  -5   9      416.64      456.35     15.79 o 
   3  -5   9      102.75      114.88      6.34 o 
   4  -5   9     1905.40     1917.12     29.78 o 
   5  -5   9     1201.18     1200.40     21.29 o 
   6  -5   9       83.81       80.08      4.51 o 
   7  -5   9     1345.36     1354.43     40.35 o 
 -10  -4   9      474.01      486.60     11.16 o 
  -9  -4   9      476.66      495.48     10.21 o 
  -8  -4   9     1917.37     2045.86     27.36 o 
  -7  -4   9        4.72       15.71      2.79 o 
  -6  -4   9        1.99        6.29      1.75 o 
  -5  -4   9        3.54       10.18      1.90 o 
  -4  -4   9        0.22        3.74      1.04 o 
  -3  -4   9     3875.12     3982.05     36.18 o 
  -2  -4   9       58.65       71.86      3.27 o 
  -1  -4   9     1905.91     1862.83     21.60 o 
   0  -4   9      467.05      451.68      8.44 o 
   1  -4   9      599.79      569.32     11.11 o 
   2  -4   9        6.99        5.64      2.93 o 
   3  -4   9        8.50       17.30      2.61 o 
   4  -4   9     2595.92     2602.98     40.37 o 
   5  -4   9       75.64       70.35      4.62 o 
   6  -4   9       11.45       15.50      3.38 o 
   7  -4   9      462.82      451.72     16.58 o 
 -11  -3   9     1698.16     1751.05     30.66 o 
 -10  -3   9       15.92       23.74      2.36 o 
  -9  -3   9      170.52      189.38      5.87 o 
  -8  -3   9      618.56      629.16     12.38 o 
  -7  -3   9        4.06        4.97      1.29 o 
  -6  -3   9     1581.10     1716.30     23.09 o 
  -5  -3   9      449.67      451.26      7.69 o 
  -4  -3   9     4682.35     4549.35     36.50 o 
  -3  -3   9      533.31      490.63      8.04 o 
  -2  -3   9     3027.57     3106.86     32.66 o 
  -1  -3   9       31.87       21.63      1.86 o 
   0  -3   9      199.09      220.55      5.15 o 
   1  -3   9     4259.39     4104.17     34.31 o 
   2  -3   9        8.25       15.97      2.49 o 
   3  -3   9      358.01      383.05     11.89 o 
   4  -3   9     2495.73     2467.26     35.44 o 
   5  -3   9     1507.03     1462.64     24.14 o 
   6  -3   9      171.86      169.14     10.21 o 
   7  -3   9      117.36      116.50      4.99 o 
 -11  -2   9       97.18       92.90      5.54 o 
 -10  -2   9       14.40       13.74      2.71 o 
  -9  -2   9      621.81      609.70     19.71 o 
  -8  -2   9      368.94      376.92     11.14 o 
  -7  -2   9     2678.20     2749.43     26.45 o 
  -6  -2   9      204.48      186.01      4.93 o 
  -5  -2   9     1533.06     1502.53     13.30 o 
  -4  -2   9      433.94      389.06      7.23 o 
  -3  -2   9      232.02      235.14      5.41 o 
  -2  -2   9     2953.99     2864.34     46.10 o 
  -1  -2   9      393.94      392.47      7.95 o 
   0  -2   9      387.73      341.64      7.41 o 
   1  -2   9     1816.39     1692.51     27.61 o 
   2  -2   9      736.37      750.58     24.77 o 
   3  -2   9      910.97      851.06     18.69 o 
   4  -2   9      405.22      406.52     12.32 o 
   5  -2   9      384.92      384.79     11.28 o 
   6  -2   9       13.83       12.70      3.19 o 
   7  -2   9       57.55       51.94      4.99 o 
 -10  -1   9      862.01      984.25     16.45 o 
  -9  -1   9        0.47        1.55      1.79 o 
  -8  -1   9      371.02      353.71     15.77 o 
  -7  -1   9       55.40       68.87      3.32 o 
  -6  -1   9       96.79       89.45      3.90 o 
  -5  -1   9      526.46      498.66      8.40 o 
  -4  -1   9     3127.25     3054.41     25.63 o 
  -3  -1   9     1644.40     1599.50     16.49 o 
  -2  -1   9     1509.18     1455.85     17.43 o 
  -1  -1   9      582.76      622.80     10.68 o 
   0  -1   9     1191.38     1128.05     17.63 o 
   1  -1   9      921.16      923.42     21.94 o 
   2  -1   9      194.59      189.34     12.34 o 
   3  -1   9      281.75      285.03     15.13 o 
   4  -1   9      340.36      336.22     15.65 o 
   5  -1   9     3175.61     3186.65     41.24 o 
   6  -1   9      121.30      121.29      8.59 o 
   7  -1   9       36.77       46.10      4.52 o 
 -10   0   9      191.16      238.40      7.09 o 
  -9   0   9        0.01        3.04      1.52 o 
  -8   0   9      497.54      524.59     12.82 o 
  -7   0   9     1734.71     1833.39     23.07 o 
  -6   0   9      891.92      911.21     18.90 o 
  -5   0   9      721.34      774.12     17.26 o 
  -4   0   9      436.15      444.93     10.49 o 
  -3   0   9     1431.83     1432.53     17.80 o 
  -2   0   9      817.37      813.28     12.86 o 
  -1   0   9       35.58       35.66      2.63 o 
   0   0   9      625.18      604.95     12.76 o 
   1   0   9      114.52      111.33      5.31 o 
   2   0   9     1991.19     1991.86     47.15 o 
   3   0   9       99.67      107.53      9.47 o 
   4   0   9      281.56      273.37     14.38 o 
   5   0   9       87.52       84.75      5.22 o 
   6   0   9       38.79       32.94      4.45 o 
   7   0   9       14.68       10.37      2.02 o 
 -10   1   9     1767.26     1750.82     53.40 o 
  -9   1   9      198.08      228.76      7.69 o 
  -8   1   9        0.85        3.08      1.22 o 
  -7   1   9       78.34       92.41      5.58 o 
  -6   1   9     1176.73     1295.95     34.57 o 
  -5   1   9      654.74      684.62     16.48 o 
  -4   1   9       60.55       67.90      8.98 o 
  -3   1   9     2150.56     2264.20     33.33 o 
  -2   1   9      833.70      876.79     13.79 o 
  -1   1   9     1199.88     1180.32     33.31 o 
   0   1   9     1090.66     1110.19     29.81 o 
   1   1   9     1517.57     1506.08     27.62 o 
   2   1   9        5.27        9.33      2.59 o 
   3   1   9      358.13      352.25     17.75 o 
   4   1   9        9.38        7.95      3.20 o 
   5   1   9      604.35      527.19     12.84 o 
   6   1   9      492.34      422.99     14.28 o 
 -10   2   9        9.29       20.20      2.35 o 
  -9   2   9     1022.30     1071.94     38.67 o 
  -8   2   9      165.90      161.73      8.77 o 
  -7   2   9       64.17       62.20      4.53 o 
  -6   2   9      864.53      915.70     28.74 o 
  -5   2   9        0.66       10.77      3.73 o 
  -4   2   9      378.92      432.03     18.99 o 
  -3   2   9     1119.40     1034.50     17.98 o 
  -2   2   9     1669.62     1620.39     36.18 o 
  -1   2   9       52.22       63.45      3.61 o 
   0   2   9      537.98      510.09     12.24 o 
   1   2   9       89.18       88.69      6.53 o 
   2   2   9      284.28      287.22     11.59 o 
   3   2   9      302.52      264.65     15.23 o 
   4   2   9     1386.97     1258.70     21.82 o 
   5   2   9      240.82      185.45      5.81 o 
  -9   3   9      470.37      471.11     26.89 o 
  -8   3   9      145.87      123.18      3.82 o 
  -7   3   9       69.09       74.46      4.55 o 
  -6   3   9     2850.09     2779.87     56.09 o 
  -5   3   9     1846.42     1772.68     29.60 o 
  -4   3   9      198.47      193.55      8.74 o 
  -3   3   9      430.54      426.64      9.12 o 
  -2   3   9        7.59       10.99      1.75 o 
  -1   3   9      640.15      642.96     17.15 o 
   0   3   9      128.65      111.55      5.37 o 
   1   3   9     2669.80     2563.33     48.03 o 
   2   3   9      539.78      508.95     15.04 o 
   3   3   9       98.35       82.07      8.01 o 
   4   3   9       60.38       47.85      3.34 o 
   5   3   9        0.94        0.34      0.85 o 
  -8   4   9      428.97      429.53      9.23 o 
  -7   4   9      407.09      435.16     10.99 o 
  -6   4   9      115.29      118.44      7.23 o 
  -5   4   9       13.18       17.68      2.92 o 
  -4   4   9        1.68        0.29      1.29 o 
  -3   4   9       14.67       14.31      1.98 o 
  -2   4   9     2404.24     2296.06     27.25 o 
  -1   4   9       45.67       42.74      3.60 o 
   0   4   9        1.36        3.38      1.77 o 
   1   4   9        0.43        1.12      1.51 o 
   2   4   9       16.36       17.10      4.07 o 
   3   4   9      253.07      254.67     11.46 o 
   4   4   9        0.72        2.02      0.91 o 
  -7   5   9       79.86       74.91      3.34 o 
  -6   5   9      394.28      395.65      9.11 o 
  -5   5   9      455.44      508.75     11.96 o 
  -4   5   9      560.85      581.34      9.94 o 
  -3   5   9      187.87      191.09      5.44 o 
  -2   5   9        0.95        3.20      1.16 o 
  -1   5   9      165.92      173.80      7.32 o 
   0   5   9       14.28       19.77      2.55 o 
   1   5   9        1.13        2.90      1.33 o 
   2   5   9     1095.10     1157.83     25.37 o 
   3   5   9       99.12       92.21      4.59 o 
  -6   6   9      112.31      102.73      4.44 o 
  -5   6   9       43.94       45.80      2.35 o 
  -4   6   9      278.55      242.52      5.46 o 
  -3   6   9      241.52      251.57      6.47 o 
  -2   6   9      514.82      512.73     14.26 o 
  -1   6   9      687.95      651.89     37.41 o 
   0   6   9       53.29       49.02      2.73 o 
   1   6   9        0.77       -0.07      0.81 o 
  -4 -13  10      242.47      228.91      5.05 o 
  -3 -13  10      126.31      111.50      5.62 o 
  -2 -13  10      141.78      137.20      3.68 o 
  -1 -13  10      615.62      618.47     17.06 o 
   0 -13  10     1775.96     1678.70    122.47 o 
   1 -13  10      251.27      253.71      9.20 o 
   2 -13  10       44.71       53.62      3.63 o 
  -5 -12  10      346.16      340.80      6.33 o 
  -4 -12  10      532.03      531.05      9.05 o 
  -3 -12  10      853.77      872.84     12.56 o 
  -2 -12  10      785.55      784.58     12.50 o 
  -1 -12  10      356.96      358.47      5.91 o 
   0 -12  10      116.20      129.55      4.65 o 
   1 -12  10      445.85      480.72     15.61 o 
   2 -12  10        0.51        2.97      0.96 o 
   3 -12  10     1497.59     1243.58     21.30 o 
  -7 -11  10      199.23      170.06      4.49 o 
  -6 -11  10       87.61       94.32      3.57 o 
  -5 -11  10     1722.74     1785.53     21.48 o 
  -4 -11  10      733.04      746.45     12.12 o 
  -3 -11  10       87.81       76.73      2.83 o 
  -2 -11  10      455.86      459.89      7.14 o 
  -1 -11  10       36.50       35.48      2.83 o 
   0 -11  10     1720.28     1834.13     22.86 o 
   1 -11  10      299.51      328.66      9.93 o 
   2 -11  10     1894.49     2021.46     45.45 o 
   3 -11  10      296.30      316.88     13.98 o 
   4 -11  10      898.35      799.09     72.85 o 
  -8 -10  10     1140.59     1032.95     19.22 o 
  -7 -10  10      346.81      368.17      7.43 o 
  -6 -10  10        2.33        3.59      1.50 o 
  -5 -10  10      259.47      257.18      6.17 o 
  -4 -10  10       14.99       18.42      1.91 o 
  -3 -10  10      707.65      713.39     10.00 o 
  -2 -10  10       23.37       28.58      2.18 o 
  -1 -10  10     3692.48     3785.20     34.91 o 
   0 -10  10      636.38      643.00     16.07 o 
   1 -10  10     1363.61     1374.65     24.62 o 
   2 -10  10        5.77       11.39      2.25 o 
   3 -10  10        3.57        9.74      5.65 o 
   4 -10  10     1500.56     1543.15     21.85 o 
   5 -10  10       35.96       34.44      3.34 o 
  -8  -9  10       47.58       39.09      2.88 o 
  -7  -9  10      464.69      415.48      9.47 o 
  -6  -9  10      111.96      109.57      5.48 o 
  -5  -9  10      271.50      259.68      6.79 o 
  -4  -9  10     4328.58     4394.94     79.68 o 
  -3  -9  10      713.39      719.45     12.91 o 
  -2  -9  10      940.88      936.54     13.48 o 
  -1  -9  10      195.50      189.28      6.35 o 
   0  -9  10       89.61       97.21     10.72 o 
   1  -9  10     1256.99     1234.59     20.91 o 
   2  -9  10      390.36      450.87     11.39 o 
   3  -9  10     1667.54     1757.72     29.85 o 
   4  -9  10     1265.53     1314.97     22.97 o 
   5  -9  10      902.95      848.11     24.59 o 
   6  -9  10      530.57      575.69     14.11 o 
  -9  -8  10       64.26       55.27      3.05 o 
  -8  -8  10      281.83      257.93     11.83 o 
  -7  -8  10     2472.04     2262.23     44.11 o 
  -6  -8  10       21.59       20.84      2.32 o 
  -5  -8  10        1.05        4.05      1.75 o 
  -4  -8  10      316.00      304.18      7.68 o 
  -3  -8  10      397.72      412.14      8.67 o 
  -2  -8  10     2222.94     2130.54     29.16 o 
  -1  -8  10     1807.63     1955.72     26.76 o 
   0  -8  10     2268.95     2401.23     37.07 o 
   1  -8  10      455.05      486.16     12.15 o 
   2  -8  10      925.82      961.33     21.38 o 
   3  -8  10     1941.44     1975.87     32.22 o 
   4  -8  10       21.90       20.27      2.91 o 
   5  -8  10      316.10      295.90      8.72 o 
   6  -8  10      160.31      156.80      8.72 o 
  -9  -7  10      483.29      402.66     12.48 o 
  -8  -7  10       48.67       55.05      4.34 o 
  -7  -7  10      579.23      592.51     12.82 o 
  -6  -7  10      973.12      993.27     15.95 o 
  -5  -7  10      280.76      276.85      8.20 o 
  -4  -7  10     3329.80     3439.59     34.70 o 
  -3  -7  10      171.73      192.89      7.44 o 
  -2  -7  10       21.61       32.86      2.33 o 
  -1  -7  10       81.12      108.39      4.66 o 
   0  -7  10     4361.35     4504.74     45.68 o 
   1  -7  10       35.69       42.33      4.73 o 
   2  -7  10       50.34       52.35      4.58 o 
   3  -7  10     1373.57     1501.71     26.46 o 
   4  -7  10      349.35      372.91     13.22 o 
   5  -7  10     2121.98     2106.09    111.64 o 
   6  -7  10        0.05        5.30      1.94 o 
 -10  -6  10      102.13       88.43      5.31 o 
  -9  -6  10      147.96      148.89      4.67 o 
  -8  -6  10       59.65       69.19      3.29 o 
  -7  -6  10      803.28      854.61     19.47 o 
  -6  -6  10      917.08      916.58     19.71 o 
  -5  -6  10      162.35      175.28      7.16 o 
  -4  -6  10      276.72      248.37      6.46 o 
  -3  -6  10     4731.81     4630.44     32.79 o 
  -2  -6  10      479.26      521.48      9.08 o 
  -1  -6  10      199.78      181.63      5.84 o 
   0  -6  10     1390.05     1486.19     24.94 o 
   1  -6  10      541.77      546.62     11.52 o 
   2  -6  10     1741.00     1813.91     36.08 o 
   3  -6  10      141.37      144.87      7.15 o 
   4  -6  10     2122.97     2210.93     32.10 o 
   5  -6  10        3.98        5.16      3.01 o 
   6  -6  10       18.07       23.79      3.73 o 
   7  -6  10       10.90        7.23      1.73 o 
 -10  -5  10      345.18      285.10      7.05 o 
  -9  -5  10       13.77       17.00      1.86 o 
  -8  -5  10      469.13      471.66      8.68 o 
  -7  -5  10      641.98      623.60     12.95 o 
  -6  -5  10     2418.57     2591.13     27.25 o 
  -5  -5  10       11.57       18.72      2.00 o 
  -4  -5  10       14.60       19.48      2.67 o 
  -3  -5  10     1516.76     1539.94     16.66 o 
  -2  -5  10      782.68      797.07     10.06 o 
  -1  -5  10     1299.40     1232.59     19.14 o 
   0  -5  10     1007.55     1028.20     17.29 o 
   1  -5  10     5329.79     5363.14     49.64 o 
   2  -5  10       20.88       22.87      2.84 o 
   3  -5  10       13.69       14.20      2.42 o 
   4  -5  10      684.35      650.42     15.07 o 
   5  -5  10        2.87        5.49      1.50 o 
   6  -5  10      574.87      566.52     17.64 o 
   7  -5  10      977.59      966.16     21.47 o 
 -10  -4  10      308.41      355.50     11.94 o 
  -9  -4  10      655.90      690.56     18.09 o 
  -8  -4  10      121.66      142.35      4.54 o 
  -7  -4  10      204.56      235.02      6.35 o 
  -6  -4  10     2437.99     2369.41     21.76 o 
  -5  -4  10      401.53      350.16      6.88 o 
  -4  -4  10       87.91       86.74      3.37 o 
  -3  -4  10     2190.94     2110.39     22.59 o 
  -2  -4  10     4631.40     4651.70     51.58 o 
  -1  -4  10      894.74      892.97     11.79 o 
   0  -4  10     1087.06     1115.36     18.02 o 
   1  -4  10      459.84      438.19      9.93 o 
   2  -4  10       37.76       49.56      4.22 o 
   3  -4  10      286.17      283.14      9.94 o 
   4  -4  10     1292.32     1332.56     22.93 o 
   5  -4  10      445.26      463.12     15.06 o 
   6  -4  10        9.63       11.75      2.73 o 
   7  -4  10       19.66       17.15      2.52 o 
 -10  -3  10      206.49      263.54     10.27 o 
  -9  -3  10      243.24      248.32     11.60 o 
  -8  -3  10      672.96      653.09     14.74 o 
  -7  -3  10       90.77       95.54      3.97 o 
  -6  -3  10     1051.52     1052.07     11.38 o 
  -5  -3  10     1806.72     1872.99     16.60 o 
  -4  -3  10     2001.91     1951.25     20.98 o 
  -3  -3  10       30.75       30.61      2.32 o 
  -2  -3  10       20.36       18.47      2.85 o 
  -1  -3  10      194.46      192.64      5.62 o 
   0  -3  10      352.36      345.20      7.58 o 
   1  -3  10     8443.65     8334.79     88.45 o 
   2  -3  10      236.71      237.00      9.14 o 
   3  -3  10      521.82      547.00     14.22 o 
   4  -3  10      202.79      203.92      8.09 o 
   5  -3  10     1268.32     1253.19     20.64 o 
   6  -3  10      434.07      409.50     25.60 o 
   7  -3  10       32.54       28.02      3.03 o 
 -10  -2  10       15.54       12.29      1.75 o 
  -9  -2  10      320.86      324.62     13.26 o 
  -8  -2  10      493.66      500.34     18.17 o 
  -7  -2  10     2232.08     2359.46     22.83 o 
  -6  -2  10       72.65       81.88      3.22 o 
  -5  -2  10       18.71       23.45      1.69 o 
  -4  -2  10        8.59        8.22      1.16 o 
  -3  -2  10       96.20      108.92      4.35 o 
  -2  -2  10     1643.17     1642.88     18.94 o 
  -1  -2  10       15.71       13.06      1.50 o 
   0  -2  10     2405.59     2289.15     27.22 o 
   1  -2  10      500.95      471.23     13.19 o 
   2  -2  10      509.69      482.48     13.52 o 
   3  -2  10       31.95       31.94      3.44 o 
   4  -2  10        4.48        5.11      1.77 o 
   5  -2  10     1338.35     1339.70     30.74 o 
   6  -2  10       63.52       56.09      5.13 o 
 -10  -1  10     1695.28     1874.35     23.31 o 
  -9  -1  10       11.11       15.67      2.09 o 
  -8  -1  10       24.42       32.46      4.63 o 
  -7  -1  10      298.62      299.71      7.76 o 
  -6  -1  10      179.30      192.15      5.59 o 
  -5  -1  10      526.33      571.39     10.32 o 
  -4  -1  10      608.37      628.63     12.64 o 
  -3  -1  10     4639.66     4566.33     55.61 o 
  -2  -1  10      595.41      570.34     13.25 o 
  -1  -1  10     1879.54     1892.20     28.07 o 
   0  -1  10        9.96        8.33      1.75 o 
   1  -1  10       22.41       33.42      3.65 o 
   2  -1  10     1743.54     1751.81     30.32 o 
   3  -1  10       11.62       14.52      2.57 o 
   4  -1  10      461.74      467.55     12.60 o 
   5  -1  10     1300.73     1254.59     20.20 o 
   6  -1  10      958.47      818.58     20.01 o 
 -10   0  10       69.23       55.37      3.88 o 
  -9   0  10        1.17        4.87      2.13 o 
  -8   0  10      399.24      401.66      8.38 o 
  -7   0  10      200.24      194.79      8.02 o 
  -6   0  10     2227.20     2295.26     23.47 o 
  -5   0  10       74.60       73.05      3.70 o 
  -4   0  10      518.10      539.75     11.91 o 
  -3   0  10      494.77      501.84     11.80 o 
  -2   0  10       15.11       20.76      2.50 o 
  -1   0  10     1045.05     1034.83     21.97 o 
   0   0  10      395.09      368.78     19.78 o 
   1   0  10      618.75      615.79     23.71 o 
   2   0  10     1012.15     1005.77     30.08 o 
   3   0  10      600.42      628.71     18.76 o 
   4   0  10      302.10      278.06     10.00 o 
   5   0  10      151.78      122.98      6.89 o 
  -9   1  10      585.82      597.27     28.34 o 
  -8   1  10       38.29       29.31      2.23 o 
  -7   1  10       48.38       42.22      2.91 o 
  -6   1  10      124.76      139.26      5.74 o 
  -5   1  10       21.78       26.04      3.54 o 
  -4   1  10      157.05      163.27      7.35 o 
  -3   1  10     2199.85     2186.49    118.13 o 
  -2   1  10     1375.97     1352.60     55.13 o 
  -1   1  10      706.74      689.97     17.64 o 
   0   1  10      305.47      320.41     14.93 o 
   1   1  10      714.47      690.02     17.01 o 
   2   1  10      150.16      145.59     18.08 o 
   3   1  10       56.71       55.52      4.30 o 
   4   1  10      235.81      204.13      7.29 o 
   5   1  10      223.28      207.71      8.36 o 
  -9   2  10      159.93      204.01      7.62 o 
  -8   2  10       24.34       25.03      1.61 o 
  -7   2  10      377.00      380.59     11.04 o 
  -6   2  10      936.83      908.58     13.08 o 
  -5   2  10      551.99      537.54     19.68 o 
  -4   2  10      190.14      200.99      7.09 o 
  -3   2  10      106.76      104.61      7.03 o 
  -2   2  10     1164.51     1098.51     22.63 o 
  -1   2  10       57.35       55.54      3.71 o 
   0   2  10        0.22        0.52      1.15 o 
   1   2  10      415.15      401.04     12.55 o 
   2   2  10       96.43      107.53      9.18 o 
   3   2  10      712.50      662.95     13.65 o 
   4   2  10       12.17       10.81      1.39 o 
  -8   3  10      111.47      134.35      6.03 o 
  -7   3  10       34.09       30.82      2.74 o 
  -6   3  10      128.70      135.79      4.18 o 
  -5   3  10      867.31      915.09     14.55 o 
  -4   3  10      124.36      135.02      6.42 o 
  -3   3  10       18.05       14.93      2.33 o 
  -2   3  10     1155.95     1157.78     16.52 o 
  -1   3  10      349.01      354.19      9.34 o 
   0   3  10      300.99      294.99     12.80 o 
   1   3  10      420.32      424.97     17.86 o 
   2   3  10      835.40      797.80     23.10 o 
   3   3  10        2.84        1.84      1.31 o 
  -7   4  10       57.14       61.18      2.82 o 
  -6   4  10       11.98       11.68      1.62 o 
  -5   4  10      436.29      472.92     23.46 o 
  -4   4  10       11.13       13.88      1.93 o 
  -3   4  10      102.23      114.09      9.46 o 
  -2   4  10      435.41      431.49      6.73 o 
  -1   4  10      777.79      771.71     14.81 o 
   0   4  10       18.94       22.91      2.49 o 
   1   4  10      142.88      130.73     11.71 o 
   2   4  10       20.17       22.50      2.85 o 
  -5   5  10     1212.43     1092.27     22.18 o 
  -4   5  10      844.72      744.36     29.43 o 
  -3   5  10      122.00      100.74      5.11 o 
  -2   5  10       56.84       50.72      3.56 o 
  -1   5  10        0.07        2.02      1.31 o 
   0   5  10      159.94      140.00      6.82 o 
  -2 -13  11      477.24      394.89     10.56 o 
  -1 -13  11      285.30      271.64      8.70 o 
   0 -13  11     1502.16     1412.37     24.36 o 
  -5 -12  11      941.15      889.18     16.82 o 
  -4 -12  11      201.43      205.38      5.01 o 
  -3 -12  11     1324.69     1255.99     33.77 o 
  -2 -12  11      115.10      115.11      3.24 o 
  -1 -12  11      500.81      490.67      7.87 o 
   0 -12  11       32.82       26.73      2.30 o 
   1 -12  11        2.84        4.65      2.39 o 
   2 -12  11       85.12       91.63      4.97 o 
  -6 -11  11      482.39      471.95      7.41 o 
  -5 -11  11        5.26        5.92      1.09 o 
  -4 -11  11      954.19      980.75     14.25 o 
  -3 -11  11      234.56      248.95      4.88 o 
  -2 -11  11      277.53      274.63      5.47 o 
  -1 -11  11      287.20      301.22      6.26 o 
   0 -11  11      709.45      772.14     15.43 o 
   1 -11  11     2275.41     2416.16     68.20 o 
   2 -11  11      348.52      365.62      9.07 o 
   3 -11  11      177.61      194.86      5.50 o 
  -7 -10  11      972.83     1009.37     15.19 o 
  -6 -10  11        2.39        3.00      0.97 o 
  -5 -10  11      181.69      169.41      5.13 o 
  -4 -10  11      681.37      669.38      9.90 o 
  -3 -10  11      567.68      558.45      8.07 o 
  -2 -10  11     1165.85     1226.48     15.89 o 
  -1 -10  11     1077.51     1075.78     16.69 o 
   0 -10  11      802.43      835.53     17.87 o 
   1 -10  11       91.20      111.67      5.98 o 
   2 -10  11      512.49      547.19     13.02 o 
   3 -10  11        7.95       11.58      2.19 o 
   4 -10  11      951.77      894.58     87.58 o 
  -8  -9  11      423.30      369.11      5.57 o 
  -7  -9  11      402.89      369.67     10.04 o 
  -6  -9  11      241.88      216.40      7.01 o 
  -5  -9  11      187.65      190.96      6.11 o 
  -4  -9  11     2414.34     2366.04     30.07 o 
  -3  -9  11     1297.42     1297.64     18.26 o 
  -2  -9  11       23.85       21.07      1.92 o 
  -1  -9  11      504.77      506.17     11.72 o 
   0  -9  11        1.16        4.74      1.82 o 
   1  -9  11     1238.52     1359.80     24.71 o 
   2  -9  11      317.64      328.19      9.07 o 
   3  -9  11     2102.61     2179.91     40.68 o 
   4  -9  11      259.67      264.15      6.47 o 
   5  -9  11      589.74      574.49     14.42 o 
  -8  -8  11        1.10        1.92      0.68 o 
  -7  -8  11     1917.35     1842.71     28.40 o 
  -6  -8  11      822.41      846.74     16.65 o 
  -5  -8  11        0.78        0.84      1.37 o 
  -4  -8  11      446.39      451.85     10.15 o 
  -3  -8  11        7.94       12.80      2.41 o 
  -2  -8  11      768.94      742.20     14.52 o 
  -1  -8  11        7.42       10.14      1.84 o 
   0  -8  11     3449.70     3715.72     49.04 o 
   1  -8  11      377.49      393.49     10.52 o 
   2  -8  11      612.66      646.43     13.38 o 
   3  -8  11       66.85       70.99      4.13 o 
   4  -8  11      145.72      145.40      5.62 o 
   5  -8  11      688.96      698.14     31.93 o 
  -9  -7  11      334.60      300.11      7.35 o 
  -8  -7  11       88.29       93.04      4.23 o 
  -7  -7  11      153.34      147.07      5.82 o 
  -6  -7  11      477.48      470.09     10.01 o 
  -5  -7  11      228.26      238.72      7.22 o 
  -4  -7  11       72.11       80.73      4.21 o 
  -3  -7  11     4151.19     4360.44     44.12 o 
  -2  -7  11      494.59      503.20      9.10 o 
  -1  -7  11      372.03      423.18      9.30 o 
   0  -7  11      249.89      267.77     10.75 o 
   1  -7  11      323.86      346.10      9.82 o 
   2  -7  11      924.61      956.77     23.61 o 
   3  -7  11      184.11      229.38      8.83 o 
   4  -7  11     1322.48     1306.60     35.13 o 
   5  -7  11      527.28      533.59     39.89 o 
   6  -7  11      410.13      346.58     11.24 o 
  -9  -6  11      202.37      177.27     13.66 o 
  -8  -6  11       53.33       46.69      2.49 o 
  -7  -6  11      209.63      197.09      6.71 o 
  -6  -6  11     3429.74     3513.37     45.70 o 
  -5  -6  11       24.96       29.15      2.53 o 
  -4  -6  11        1.59        2.05      0.98 o 
  -3  -6  11      189.51      196.52      5.96 o 
  -2  -6  11      447.75      510.11      9.99 o 
  -1  -6  11     2916.66     2875.70     34.19 o 
   0  -6  11     1002.28     1100.71     18.18 o 
   1  -6  11     1378.27     1413.91     27.97 o 
   2  -6  11       85.81      105.62      5.19 o 
   3  -6  11      340.13      352.84     10.79 o 
   4  -6  11     1931.33     1959.29     28.05 o 
   5  -6  11       23.59       32.20      2.29 o 
   6  -6  11      127.87      126.00      6.86 o 
  -9  -5  11      886.09      841.38     71.51 o 
  -8  -5  11      473.03      471.04      8.06 o 
  -7  -5  11       82.38      101.72      4.01 o 
  -6  -5  11      450.71      490.70     11.02 o 
  -5  -5  11      941.67     1004.32     12.79 o 
  -4  -5  11      436.25      435.22      7.86 o 
  -3  -5  11     2026.46     2066.59     25.28 o 
  -2  -5  11      127.05      141.26      4.94 o 
  -1  -5  11       13.07       12.08      1.58 o 
   0  -5  11        2.97        7.27      1.69 o 
   1  -5  11     3321.63     3359.03     30.94 o 
   2  -5  11      167.04      173.44      7.60 o 
   3  -5  11       12.44       11.35      2.10 o 
   4  -5  11      721.98      722.57     14.84 o 
   5  -5  11      162.38      147.98      6.72 o 
   6  -5  11      778.12      772.76     18.79 o 
  -9  -4  11       70.23       85.71      6.27 o 
  -8  -4  11      252.97      266.97      6.64 o 
  -7  -4  11      131.42      162.45      4.95 o 
  -6  -4  11      599.85      615.47      9.15 o 
  -5  -4  11     1009.23     1013.05     11.15 o 
  -4  -4  11      295.37      309.61      7.08 o 
  -3  -4  11      256.73      243.64      6.45 o 
  -2  -4  11     3748.33     3702.14     29.07 o 
  -1  -4  11      561.11      585.26     11.76 o 
   0  -4  11      374.60      363.12      8.91 o 
   1  -4  11      653.44      682.18     15.51 o 
   2  -4  11      286.52      315.80     11.33 o 
   3  -4  11      643.78      648.04     14.71 o 
   4  -4  11       63.13       64.98      4.14 o 
   5  -4  11     1460.48     1439.79     35.58 o 
   6  -4  11       20.55       15.76      2.45 o 
  -9  -3  11      227.04      218.59      9.96 o 
  -8  -3  11       19.57       24.95      2.44 o 
  -7  -3  11      736.19      759.39     12.90 o 
  -6  -3  11      738.68      741.03      9.88 o 
  -5  -3  11     2120.64     2264.88     20.54 o 
  -4  -3  11       84.33       85.23      3.36 o 
  -3  -3  11       26.65       30.25      2.37 o 
  -2  -3  11     1077.46     1093.71     14.77 o 
  -1  -3  11      351.80      371.65      8.09 o 
   0  -3  11     1265.98     1214.60     17.86 o 
   1  -3  11      522.60      528.08     13.48 o 
   2  -3  11     3634.07     3684.34     45.75 o 
   3  -3  11       26.34       30.77      3.14 o 
   4  -3  11        0.85        3.82      1.28 o 
   5  -3  11      335.97      313.27      9.19 o 
  -9  -2  11      344.50      417.22     19.94 o 
  -8  -2  11      505.98      524.41     17.53 o 
  -7  -2  11      123.16      150.51      4.99 o 
  -6  -2  11      467.09      525.38      9.08 o 
  -5  -2  11     1476.46     1497.26     17.55 o 
  -4  -2  11      502.39      470.82      9.11 o 
  -3  -2  11        0.83        5.58      1.52 o 
  -2  -2  11     1714.74     1733.05     19.91 o 
  -1  -2  11     2969.54     3020.21     38.47 o 
   0  -2  11      341.97      351.19      7.93 o 
   1  -2  11      381.15      391.22     11.55 o 
   2  -2  11      230.48      220.53      8.44 o 
   3  -2  11       22.81       18.32      2.49 o 
   4  -2  11      149.73      142.81      5.99 o 
   5  -2  11      259.56      233.27     31.35 o 
  -9  -1  11      597.44      641.85     34.90 o 
  -8  -1  11       79.34       81.55      4.18 o 
  -7  -1  11      836.95      834.22     18.19 o 
  -6  -1  11      276.74      302.76      6.80 o 
  -5  -1  11      794.83      830.46     12.49 o 
  -4  -1  11     1488.99     1587.79     18.77 o 
  -3  -1  11     1293.37     1333.83     27.70 o 
  -2  -1  11      111.71      117.14      4.65 o 
  -1  -1  11        2.77        3.27      1.39 o 
   0  -1  11      153.56      155.85      6.27 o 
   1  -1  11      222.20      210.77      8.49 o 
   2  -1  11     3747.12     3638.09    136.68 o 
   3  -1  11      110.57      113.91      5.68 o 
   4  -1  11      259.60      245.67      9.84 o 
   5  -1  11      115.00       94.84      5.25 o 
  -9   0  11       36.24       35.64      2.49 o 
  -8   0  11      135.04      120.77      3.71 o 
  -7   0  11      299.39      309.68      9.28 o 
  -6   0  11     2016.30     2110.79     28.74 o 
  -5   0  11      295.30      313.13      7.42 o 
  -4   0  11        4.12        3.77      1.18 o 
  -3   0  11       11.92       12.48      3.51 o 
  -2   0  11       17.45       20.38      2.94 o 
  -1   0  11      849.19      819.02     36.63 o 
   0   0  11      101.55      108.71      5.18 o 
   1   0  11     1140.39     1098.28     34.68 o 
   2   0  11      113.55      100.04      8.31 o 
   3   0  11       81.50       77.00      4.28 o 
   4   0  11        6.08        4.79      1.06 o 
  -8   1  11      119.95      123.46      6.43 o 
  -7   1  11       39.79       44.85      2.78 o 
  -6   1  11      299.15      269.87      6.21 o 
  -5   1  11       74.30       74.92      4.42 o 
  -4   1  11      273.73      293.06      7.88 o 
  -3   1  11      193.60      185.58      9.04 o 
  -2   1  11     2357.20     2115.18     31.55 o 
  -1   1  11      292.25      280.13      9.84 o 
   0   1  11      655.14      619.10     15.43 o 
   1   1  11        1.32        1.73      1.22 o 
   2   1  11        0.85        0.48      2.20 o 
   3   1  11      589.90      531.00     16.24 o 
  -7   2  11      177.12      184.40      7.49 o 
  -6   2  11       89.98       83.84      3.50 o 
  -5   2  11     1537.34     1597.13     31.95 o 
  -4   2  11       94.32      105.98      5.28 o 
  -3   2  11      239.65      236.61      7.71 o 
  -2   2  11      126.45      122.99      9.29 o 
  -1   2  11       16.63       13.01      2.04 o 
   0   2  11      568.05      546.13     13.27 o 
   1   2  11       57.92       42.27      3.12 o 
   2   2  11      217.85      206.64      9.68 o 
   3   2  11      222.46      186.49      7.01 o 
  -6   3  11       11.67       10.88      1.41 o 
  -5   3  11       28.59       32.89      2.03 o 
  -4   3  11       33.98       29.81      2.05 o 
  -3   3  11       79.89       91.11      3.88 o 
  -2   3  11      869.58      854.59     18.27 o 
  -1   3  11      649.86      626.72     17.10 o 
   0   3  11      214.30      207.15      6.40 o 
   1   3  11       87.16       89.55      5.56 o 
  -4   4  11      270.16      250.79      8.47 o 
  -3   4  11       41.92       48.14      4.00 o 
  -2   4  11       23.00       21.00      2.71 o 
  -1   4  11      495.93      437.58     11.44 o 
  -3 -12  12      396.33      334.57      9.35 o 
  -2 -12  12      925.61      872.41     17.84 o 
  -1 -12  12      991.96      942.01     33.99 o 
   0 -12  12      164.82      183.48      4.25 o 
   1 -12  12      216.72      196.89      6.70 o 
  -5 -11  12      282.18      271.42      6.08 o 
  -4 -11  12      711.09      671.14      9.41 o 
  -3 -11  12       27.87       30.03      2.43 o 
  -2 -11  12      138.92      144.69      4.32 o 
  -1 -11  12      767.22      807.32     14.25 o 
   0 -11  12      426.29      409.25     22.43 o 
   1 -11  12     1636.62     1677.57     64.92 o 
   2 -11  12      501.04      524.80     13.21 o 
  -6 -10  12       19.33       16.82      1.43 o 
  -5 -10  12       29.00       30.36      1.92 o 
  -4 -10  12     1436.06     1491.27     18.47 o 
  -3 -10  12      260.11      263.48      6.80 o 
  -2 -10  12     1356.68     1411.63     15.56 o 
  -1 -10  12      130.59      142.73      6.09 o 
   0 -10  12     1131.82     1186.64     20.35 o 
   1 -10  12        0.53        3.44      1.32 o 
   2 -10  12       21.45       22.95      2.30 o 
   3 -10  12      222.36      219.94      5.75 o 
  -7  -9  12      859.36      743.14      9.25 o 
  -6  -9  12       15.11       10.60      1.52 o 
  -5  -9  12      350.53      349.65      8.18 o 
  -4  -9  12       54.18       59.99      3.14 o 
  -3  -9  12     1953.09     1951.52     20.14 o 
  -2  -9  12       76.50       88.98      7.43 o 
  -1  -9  12      375.47      370.20     11.49 o 
   0  -9  12      403.07      425.65     12.23 o 
   1  -9  12      540.66      585.78     23.47 o 
   2  -9  12     1806.46     1919.11     27.31 o 
   3  -9  12      400.89      429.19      9.75 o 
   4  -9  12      437.36      456.46     11.97 o 
  -8  -8  12        1.83        3.50      0.83 o 
  -7  -8  12      412.50      413.39      7.04 o 
  -6  -8  12     1708.41     1725.26     21.33 o 
  -5  -8  12        8.80        6.86      1.44 o 
  -4  -8  12       70.62       63.58      3.39 o 
  -3  -8  12      556.24      539.40     13.28 o 
  -2  -8  12      144.40      138.88      9.70 o 
  -1  -8  12      612.11      674.07     30.22 o 
   0  -8  12     1623.81     1725.75     34.77 o 
   1  -8  12     1737.14     1868.13     44.20 o 
   2  -8  12      200.33      206.12      8.96 o 
   3  -8  12      708.02      695.13     16.02 o 
   4  -8  12        0.26        0.67      0.77 o 
  -8  -7  12      100.25       89.07      3.34 o 
  -7  -7  12      159.67      138.14      4.19 o 
  -6  -7  12      227.01      218.73      6.72 o 
  -5  -7  12        8.84        8.51      1.37 o 
  -4  -7  12       18.53       24.75      2.72 o 
  -3  -7  12     3348.76     3277.84     35.52 o 
  -2  -7  12     2249.83     2197.46     45.52 o 
  -1  -7  12       20.44       17.95      2.81 o 
   0  -7  12      454.61      489.21     14.03 o 
   1  -7  12        4.59        6.45      1.58 o 
   2  -7  12      555.78      602.56     16.99 o 
   3  -7  12      168.12      164.70      5.50 o 
   4  -7  12     1872.10     1788.69     30.88 o 
  -8  -6  12       55.84       49.62      2.44 o 
  -7  -6  12        0.78        0.61      0.88 o 
  -6  -6  12     2028.93     2180.18     21.81 o 
  -5  -6  12      964.56     1047.09     14.09 o 
  -4  -6  12      120.71      120.10      4.46 o 
  -3  -6  12      145.80      149.83      5.01 o 
  -2  -6  12      116.78      127.05      5.29 o 
  -1  -6  12      156.36      149.56      5.04 o 
   0  -6  12        3.86        8.39      1.59 o 
   1  -6  12     3343.52     3516.72    141.71 o 
   2  -6  12      537.45      555.21     11.13 o 
   3  -6  12      397.58      412.71     11.35 o 
   4  -6  12        6.17        3.87      1.32 o 
  -9  -5  12     1203.35     1227.73     23.84 o 
  -8  -5  12      277.64      280.30     23.22 o 
  -7  -5  12      391.63      423.25      8.83 o 
  -6  -5  12       17.42       18.72      1.81 o 
  -5  -5  12      837.43      860.47     11.68 o 
  -4  -5  12       35.78       39.51      2.56 o 
  -3  -5  12       69.85       67.50      3.96 o 
  -2  -5  12     3644.40     3712.32     37.46 o 
  -1  -5  12      498.49      499.86     10.48 o 
   0  -5  12      111.19      132.53      6.42 o 
   1  -5  12      163.94      164.82      6.81 o 
   2  -5  12      424.62      446.99     11.66 o 
   3  -5  12      433.22      438.35     10.90 o 
   4  -5  12       78.54       81.61      4.08 o 
  -9  -4  12       44.83       36.06      3.51 o 
  -8  -4  12      242.36      233.97     20.46 o 
  -7  -4  12       16.88       16.28      2.15 o 
  -6  -4  12       86.56       72.84      3.20 o 
  -5  -4  12     3074.16     3161.13     30.27 o 
  -4  -4  12       45.35       42.08      2.60 o 
  -3  -4  12       68.50       64.94      3.78 o 
  -2  -4  12      222.14      231.85      7.01 o 
  -1  -4  12      558.38      596.16     11.55 o 
   0  -4  12     1940.21     1964.45     29.08 o 
   1  -4  12      566.55      589.73     13.39 o 
   2  -4  12      827.90      861.62     16.56 o 
   3  -4  12       36.36       47.61      3.41 o 
   4  -4  12      136.03      130.75      6.61 o 
  -9  -3  12       12.12        8.59      1.98 o 
  -8  -3  12      865.33      963.51     22.98 o 
  -7  -3  12      396.48      384.73      9.83 o 
  -6  -3  12      178.86      201.49      5.00 o 
  -5  -3  12      313.12      345.45      7.11 o 
  -4  -3  12      824.68      866.36     14.40 o 
  -3  -3  12      288.77      312.97      8.38 o 
  -2  -3  12      905.19      928.81     13.11 o 
  -1  -3  12      102.74      115.68      4.90 o 
   0  -3  12       53.06       48.29      3.93 o 
   1  -3  12        6.15        7.11      1.64 o 
   2  -3  12     1691.18     1728.06     36.78 o 
   3  -3  12      194.67      188.69      6.57 o 
   4  -3  12        0.93        3.73      1.01 o 
  -8  -2  12       43.38       55.02      4.90 o 
  -7  -2  12      312.75      300.09      7.81 o 
  -6  -2  12      102.57      129.76      4.01 o 
  -5  -2  12      373.14      405.90      7.80 o 
  -4  -2  12      961.48     1028.81     16.08 o 
  -3  -2  12      192.88      194.76      6.63 o 
  -2  -2  12      123.78      133.40      4.66 o 
  -1  -2  12     1841.93     1886.88     28.75 o 
   0  -2  12      349.66      360.53     10.71 o 
   1  -2  12      488.02      483.83     15.71 o 
   2  -2  12      114.56      126.81      8.47 o 
   3  -2  12       93.88      109.48      7.01 o 
   4  -2  12      128.04       89.87      4.99 o 
  -8  -1  12      178.22      172.73      5.39 o 
  -7  -1  12       95.58      112.48      4.75 o 
  -6  -1  12      444.96      453.98     10.01 o 
  -5  -1  12      380.51      391.15      8.74 o 
  -4  -1  12      894.75      990.67     19.44 o 
  -3  -1  12       41.59       42.08      3.94 o 
  -2  -1  12      165.06      157.17      5.83 o 
  -1  -1  12      385.12      418.77     16.93 o 
   0  -1  12      121.37      121.02      6.04 o 
   1  -1  12      856.68      805.16     34.57 o 
   2  -1  12      158.38      162.24      9.29 o 
   3  -1  12     1501.86     1299.69     26.76 o 
  -7   0  12      252.68      223.88     10.50 o 
  -6   0  12       51.81       58.23      3.49 o 
  -5   0  12      359.59      353.08      7.97 o 
  -4   0  12      930.58      899.90     20.24 o 
  -3   0  12      119.43      111.63      6.10 o 
  -2   0  12       23.29       23.97      2.31 o 
  -1   0  12      443.83      434.19     11.71 o 
   0   0  12      759.51      704.23     14.82 o 
   1   0  12      261.86      223.06     10.45 o 
   2   0  12        9.37        5.26      1.92 o 
   3   0  12      247.55      183.06      7.11 o 
  -7   1  12      106.56       90.19      4.64 o 
  -6   1  12      283.92      256.83      7.15 o 
  -5   1  12       76.29       72.72      3.03 o 
  -4   1  12      134.24      129.33      5.89 o 
  -3   1  12      451.51      460.20     18.16 o 
  -2   1  12      904.80      858.33     35.36 o 
  -1   1  12      198.13      179.53      6.67 o 
   0   1  12        3.01        3.99      1.32 o 
   1   1  12       68.30       56.79      4.85 o 
   2   1  12      141.04      113.08      5.60 o 
  -6   2  12      152.18      154.99      6.03 o 
  -5   2  12     1052.06      968.03     87.96 o 
  -4   2  12      192.81      192.32      7.88 o 
  -3   2  12       49.31       49.53      3.29 o 
  -2   2  12       10.29       11.87      2.58 o 
  -1   2  12       58.22       50.43      4.62 o 
   0   2  12      105.95       96.52      5.01 o 
  -3 -11  13        1.22       -0.44      1.19 o 
  -2 -11  13      930.43      949.05     19.83 o 
  -1 -11  13        5.71        6.17      1.05 o 
   0 -11  13      449.56      436.13      7.97 o 
  -5 -10  13      122.58      114.96      5.72 o 
  -4 -10  13       52.83       51.31      3.07 o 
  -3 -10  13     1203.74     1220.32     37.77 o 
  -2 -10  13      537.21      521.90      9.51 o 
  -1 -10  13     1121.87     1235.16     25.41 o 
   0 -10  13      921.01      998.47     22.39 o 
   1 -10  13       91.82      114.71      6.17 o 
  -6  -9  13     1084.11     1036.95     14.77 o 
  -5  -9  13       78.98       65.18      5.50 o 
  -4  -9  13      495.56      512.68     12.83 o 
  -3  -9  13      774.52      799.95     28.35 o 
  -2  -9  13        2.33        3.63      1.02 o 
  -1  -9  13      209.55      220.48     10.50 o 
   0  -9  13      830.12      836.67     22.14 o 
   1  -9  13      470.39      478.29     10.70 o 
   2  -9  13     1329.04     1329.12     18.20 o 
  -7  -8  13       29.85       24.44      2.67 o 
  -6  -8  13      931.10      925.30     15.05 o 
  -5  -8  13       18.06       25.36      1.74 o 
  -4  -8  13       16.26       17.87      1.89 o 
  -3  -8  13     2038.08     1960.34     28.92 o 
  -2  -8  13      496.30      498.93      9.91 o 
  -1  -8  13     1440.15     1463.10     32.83 o 
   0  -8  13      293.08      310.84      9.55 o 
   1  -8  13      962.52      958.92     17.21 o 
   2  -8  13        0.37        3.10      1.58 o 
   3  -8  13        1.39        6.03      1.36 o 
  -7  -7  13        6.01        7.36      1.23 o 
  -6  -7  13     1423.53     1280.72     15.93 o 
  -5  -7  13      111.43       97.27      3.98 o 
  -4  -7  13      409.01      409.71     11.69 o 
  -3  -7  13       12.78       14.19      2.08 o 
  -2  -7  13     1859.95     1784.33     21.81 o 
  -1  -7  13       26.35       31.76      4.35 o 
   0  -7  13      189.88      171.17      7.05 o 
   1  -7  13      326.00      341.30      9.57 o 
   2  -7  13      294.24      280.88     27.85 o 
   3  -7  13     1064.19      997.20     21.15 o 
  -7  -6  13       40.34       41.97      2.77 o 
  -6  -6  13      454.84      498.41      9.20 o 
  -5  -6  13     2380.15     2554.59     26.72 o 
  -4  -6  13        6.95        8.78      1.47 o 
  -3  -6  13       73.10       72.88      3.75 o 
  -2  -6  13      706.24      727.50     10.96 o 
  -1  -6  13       99.24      102.37      4.23 o 
   0  -6  13      519.98      570.97     18.51 o 
   1  -6  13      857.08      886.57     23.26 o 
   2  -6  13     1225.19     1261.05     27.52 o 
   3  -6  13       40.57       35.43      3.57 o 
  -7  -5  13       35.83       40.77      2.81 o 
  -6  -5  13      105.10       95.25      4.64 o 
  -5  -5  13      311.60      320.73      7.31 o 
  -4  -5  13        1.50        1.05      1.39 o 
  -3  -5  13       11.87       15.48      2.28 o 
  -2  -5  13     2258.11     2275.63     25.21 o 
  -1  -5  13     1846.30     1863.65     21.65 o 
   0  -5  13        0.21        2.16      1.22 o 
   1  -5  13      181.87      190.04      9.84 o 
   2  -5  13       14.30       17.12      3.06 o 
   3  -5  13      176.23      189.08      8.20 o 
  -7  -4  13      107.96      113.36      4.53 o 
  -6  -4  13        4.81        2.21      1.38 o 
  -5  -4  13     1528.61     1639.61     45.65 o 
  -4  -4  13      909.88     1015.88     18.32 o 
  -3  -4  13      199.51      196.54      7.51 o 
  -2  -4  13       46.31       45.20      2.90 o 
  -1  -4  13       68.85       77.49      4.55 o 
   0  -4  13       30.79       30.08      2.80 o 
   1  -4  13        1.14        1.88      1.51 o 
   2  -4  13     1711.46     1788.08     34.20 o 
   3  -4  13      288.83      274.80      9.72 o 
  -7  -3  13      204.42      216.64      8.99 o 
  -6  -3  13      551.71      567.71     11.43 o 
  -5  -3  13        4.10        6.97      1.61 o 
  -4  -3  13      689.75      730.28     14.90 o 
  -3  -3  13        2.53        7.38      2.57 o 
  -2  -3  13       13.87       11.86      1.91 o 
  -1  -3  13     1981.35     2048.69     28.17 o 
   0  -3  13      304.94      307.01      8.73 o 
   1  -3  13        5.99        6.14      2.05 o 
   2  -3  13       99.61      105.60      6.50 o 
   3  -3  13      329.97      270.08      8.95 o 
  -7  -2  13      135.00      117.21      5.99 o 
  -6  -2  13       11.57       13.54      1.59 o 
  -5  -2  13        1.82        3.30      1.14 o 
  -4  -2  13     1694.06     1784.31     25.65 o 
  -3  -2  13       77.61       72.47      6.30 o 
  -2  -2  13      197.46      191.58      6.80 o 
  -1  -2  13      254.86      266.68      8.21 o 
   0  -2  13      445.14      436.52     10.26 o 
   1  -2  13      827.08      799.35     20.48 o 
   2  -2  13      291.84      265.34      9.86 o 
  -6  -1  13      392.64      326.48     10.51 o 
  -5  -1  13      386.75      375.44      9.04 o 
  -4  -1  13      291.34      290.95      8.55 o 
  -3  -1  13      683.58      633.74     16.46 o 
  -2  -1  13       70.38       74.34      6.16 o 
  -1  -1  13      310.84      278.74      7.86 o 
   0  -1  13       60.49       66.29      5.45 o 
   1  -1  13       68.92       57.11      4.52 o 
  -5   0  13      116.51      113.82      4.56 o 
  -4   0  13       48.27       49.99      3.18 o 
  -3   0  13      360.42      327.79     12.31 o 
  -2   0  13      249.58      222.96      9.82 o 
  -1   0  13      202.95      172.41      7.66 o 
   0   0  13     1048.97      872.01     18.16 o 
  -3   1  13      454.75      433.64     11.99 o 
  -2   1  13       61.69       50.72      3.65 o 
  -4  -9  14       22.69       17.55      2.15 o 
  -3  -9  14       55.51       46.43      3.80 o 
  -2  -9  14       42.10       49.84      4.01 o 
  -1  -9  14      600.85      572.15      9.78 o 
   0  -9  14        1.08        3.57      1.10 o 
  -5  -8  14       44.45       42.96      3.66 o 
  -4  -8  14      128.19      118.88      6.48 o 
  -3  -8  14        3.80       -0.77      2.41 o 
  -2  -8  14     1090.32      943.51     14.11 o 
  -1  -8  14      259.29      233.23     19.20 o 
   0  -8  14      525.73      524.18     14.41 o 
   1  -8  14     1040.19     1024.82     20.59 o 
  -6  -7  14      263.33      213.75      7.82 o 
  -5  -7  14      839.07      822.58     19.53 o 
  -4  -7  14        5.10       10.21      2.36 o 
  -3  -7  14      217.14      216.62      9.46 o 
  -2  -7  14      976.16      896.66     14.08 o 
  -1  -7  14       53.77       50.78      4.55 o 
   0  -7  14      120.15      122.53      6.95 o 
   1  -7  14      672.56      647.30     16.28 o 
  -6  -6  14        7.56        4.10      1.45 o 
  -5  -6  14      770.49      800.58     19.77 o 
  -4  -6  14       55.14       63.15      5.28 o 
  -3  -6  14       82.96       95.52      6.42 o 
  -2  -6  14     1258.84     1161.84     17.29 o 
  -1  -6  14      216.30      220.91      9.68 o 
   0  -6  14      548.96      568.07     16.12 o 
   1  -6  14       79.22       81.51      5.38 o 
  -6  -5  14       48.99       54.01      4.17 o 
  -5  -5  14      883.15      847.07     20.55 o 
  -4  -5  14       36.33       38.29      4.25 o 
  -3  -5  14       90.67      102.55      4.72 o 
  -2  -5  14       50.68       56.08      3.33 o 
  -1  -5  14     1607.45     1550.55     30.31 o 
   0  -5  14        4.50        3.15      1.46 o 
   1  -5  14       71.29       63.10      4.65 o 
  -4  -4  14     1981.14     2135.72     37.95 o 
  -3  -4  14       12.71       14.46      2.68 o 
  -2  -4  14        5.59        9.71      2.21 o 
  -1  -4  14      358.65      356.52      8.43 o 
   0  -4  14        8.24        9.17      2.04 o 
   1  -4  14      168.80      161.78      7.17 o 
  -4  -3  14      205.77      207.99      8.91 o 
  -3  -3  14        3.63        8.55      2.10 o 
  -2  -3  14        0.19        2.51      1.37 o 
  -1  -3  14     1142.63      969.36     79.52 o 
   0  -3  14     1149.87      966.51     20.17 o 
  -4  -2  14      907.24      852.69     18.96 o 
  -3  -2  14      685.77      686.15     17.11 o 
  -2  -2  14      120.82      101.41      5.82 o 
                                                 
